# Supplementary material for: Semi-Targeted Profiling of the Lipidome Changes Induced by Erysiphe Necator in Disease-Resistant and Vitis vinifera L. Varieties
Source: Int J Mol Sci. 2023 Feb 17;24(4):4072. doi: 10.3390/ijms24044072 (PMC9958630; doi:10.3390/ijms24044072)
Supplement: Supplementary file 1 [file ijms-24-04072-s001.zip]

Archive with 4 entries (4 files):
- Supplementary Figure S1.pptx
- Supplementary Tabel S3.xlsx
- Supplementary Table S2.xlsx
- Supplemnetary Tabel S1.xlsx
