# Supplementary material for: Semi-Targeted Profiling of the Lipidome Changes Induced by Erysiphe Necator in Disease-Resistant and Vitis vinifera L. Varieties
Source: Int J Mol Sci. 2023 Feb 17;24(4):4072. doi: 10.3390/ijms24044072 (PMC9958630; doi:10.3390/ijms24044072)
Supplement: Supplementary file 1 [file ijms-24-04072-s001.zip › Supplementary Tabel S3.xlsx]

## Sheet: sheet1
Supplementary Table 3.Cohen's d effect size and p-values calculated at 24 hpi for the modulated lipids in all four genotypes considering both years of study
Genotype	Lipid's name	p-value	Cohen's d value	Lipid class
BC4	DGDG.18:0_18:2	0.0151515	-1.91283	DGDG
BC4	DGDG.16:0_18:1	0.00865801	-2.19451	DGDG
BC4	DGDG.16:0_18:2	0.0021645	-6.44549	DGDG
BC4	DGDG.16:0_18:3	0.0021645	-3.05839	DGDG
BC4	DGDG.18:1_18:2	0.00865801	-2.57995	DGDG
BC4	DGDG.16:1_18:1	0.0411255	-1.38964	DGDG
BC4	DGDG.16:1_18:2	0.0411255	-1.6142	DGDG
BC4	DGDG.18:2_18:2	0.0021645	-5.89076	DGDG
BC4	DGDG.18:3_20:2	0.025974	-1.76428	DGDG
BC4	LPC.20:2	0.0277684	1.51559	LPC
BC4	TG.54.0.FA16.0.	0.025974	-1.88985	TG
BC4	DG.16:2_18:2	0.0411255	-1.66256	DG
BC4	DG.16:3_18:1	0.0411255	-1.63159	DG
BC4	MGDG.18:0_18:1	0.0449512	-1.31922	MGDG
BC4	MGDG.16:0_18:3	0.004329	-2.35354	MGDG
BC4	LPI.16:0	0.0151515	1.8922	LPI
BC4	LPI.18:2	0.0151515	1.53004	LPI
BC4	PC.18:1_18:4	0.0411255	1.46187	PC
BC4	LPE.18:0	0.0370407	1.36792	LPE
BC4	LPE.20:1	0.0417227	1.49476	LPE
BC4	PE.16:0_20:1	0.025974	1.6518	PE
BC4	PE.16:0_20:2	0.00499812	2.03956	PE
BC4	PE.16:0_20:3	0.0411255	1.60692	PE
BC4	PE.16:2_18:1	0.0411255	-1.60123	PE
BC4	PE.16:2_18:3	0.00865801	-1.76428	PE
BC4	PE.16:3_18:1	0.00865801	-1.88883	PE
BC4	PE.16:3_18:2	0.00865801	-1.69522	PE
BC4	PE.18:1_18:4	0.025974	1.89027	PE
BC4	PE.18:2_18:3	0.0151515	1.72453	PE
BC4	PE.18:2_20:1	0.004329	2.13992	PE
BC4	PE.18:2_20:2	0.025974	1.91677	PE
BC4	PE.18:2_20:3	0.00865801	1.69536	PE
BC4	PE.18:2_22:1	0.0370407	1.56397	PE
BC4	PE.18:2_22.2	0.023719	1.54097	PE
BC4	PE.18:3_18:4	0.004329	2.26314	PE
BC4	PE.18:3_20:2	0.0151515	2.14042	PE
BC4	PE.20:2_22:1	0.0411255	-1.38024	PE
BC4	FA.16:0	0.0151515	-1.69585	FA
BC4	PA.16:0_18:1	0.0151515	-1.75569	PA
BC4	PA.16:1_18:1	0.0151515	-1.76664	PA
BC4	PA.18:2_20:2	0.025974	1.23002	PA
BC4	PG.16:0_20:2	0.00865801	1.96702	PG
BC4	PG.16:0_20:3	0.0303479	1.34188	PG
BC4	PG.16:4_18:1	0.025974	-1.35311	PG
BC4	PG.16:4_18:2	0.0411255	1.44653	PG
BC4	PG.18:0_18:2	0.00865801	1.96324	PG
BC4	PG.18:2_18:2	0.0411255	1.90807	PG
BC4	PG.18:2_18:3	0.00865801	2.15534	PG
BC4	PI.16:0_16:1	0.025974	1.45405	PI
BC4	PI.16:0_16:2	0.0021645	2.36092	PI
BC4	PI.16:0_18:2	0.004329	2.42295	PI
BC4	PI.18:0_18:2	0.025974	1.4065	PI
BC4	PI.18:2_18:2	0.025974	1.54374	PI
BC4	PI.18:2_18:3	0.0411255	1.69213	PI
BC4	PI.18:2_18:4	0.0411255	1.50532	PI
F26P92	DGDG.16:0_16:0	0.00865801	-2.17528	DGDG
F26P92	DGDG.16:0_16:1	0.0021645	-3.791	DGDG
F26P92	DGDG.16:0_16:2	0.0021645	-2.71685	DGDG
F26P92	DGDG.18:0_18:1	0.025974	-1.91646	DGDG
F26P92	DGDG.18:0_18:2	0.0021645	-3.20616	DGDG
F26P92	DGDG.18:0_18:3	0.0021645	-3.26183	DGDG
F26P92	DGDG.16:0_18:1	0.004329	-1.91185	DGDG
F26P92	DGDG.16:0_18:2	0.004329	-2.31282	DGDG
F26P92	DGDG.16:0_18:3	0.0021645	-2.96423	DGDG
F26P92	DGDG.18:1_18:1	0.0021645	-2.8316	DGDG
F26P92	DGDG.18:1_18:2	0.0021645	-2.77396	DGDG
F26P92	DGDG.18:1_18:3	0.0021645	-3.98795	DGDG
F26P92	DGDG.16:1_18:1	0.004329	-2.58799	DGDG
F26P92	DGDG.16:1_18:2	0.004329	-2.08055	DGDG
F26P92	DGDG.18:2_18:2	0.0021645	-2.50786	DGDG
F26P92	DGDG.18:2_18:3	0.0021645	-3.54813	DGDG
F26P92	DGDG.18:3_20:0	0.025974	-1.80548	DGDG
F26P92	DGDG.18:3_20:1	0.0021645	-3.31578	DGDG
F26P92	DGDG.18:3_20:2	0.0021645	-3.073	DGDG
F26P92	DGDG.18:3_20:3	0.00865801	-2.41519	DGDG
F26P92	LPC.22:0	0.0141294	2.10764	LPC
F26P92	CAR.16:0	0.0340869	-1.58737	CAR
F26P92	CAR.18:0	0.00757896	-2.55728	CAR
F26P92	DG.18:2_18:3	0.0151515	-1.63028	DG
F26P92	MGDG.16:0_16:1	0.00639227	-2.10219	MGDG
F26P92	MGDG.16:0_18:2	0.0021645	-2.20745	MGDG
F26P92	MGDG.16:0_18:3	0.025974	-1.56922	MGDG
F26P92	MGDG.18:1_18:2	0.0151515	-1.77522	MGDG
F26P92	MGDG.18:1_18:3	0.0151515	-1.77559	MGDG
F26P92	MGDG.16:1_18:0	0.02948	-1.47959	MGDG
F26P92	MGDG.16:1_18:1	0.00865801	-2.01669	MGDG
F26P92	MGDG.16:1_18:2	0.00499812	-2.18926	MGDG
F26P92	MGDG.16:1_18:3	0.0021645	-1.46874	MGDG
F26P92	MGDG.18:3_20:2	0.0021645	-2.27895	MGDG
F26P92	MGDG.18:3_20:3	0.0021645	-1.71797	MGDG
F26P92	dhCER.d18:0_16:1	0.0344118	1.55306	dhCER
F26P92	LPI.18:3	0.0411255	-1.13088	LPI
F26P92	PC.18:2_18:4	0.025974	-1.19283	PC
F26P92	PC.18:3_18:3	0.0411255	-1.27747	PC
F26P92	LPE.18:3	0.0411255	-1.61106	LPE
F26P92	PE.16:0_18:3	0.004329	-2.17437	PE
F26P92	PE.18:1_18:3	0.0411255	-1.20505	PE
F26P92	PE.18:1_18:4	0.025974	-1.54886	PE
F26P92	PE.18:2_18:3	0.0151515	-1.87176	PE
F26P92	PE.18:2_18:4	0.004329	-2.29405	PE
F26P92	PE.18:3_18:3	0.004329	-2.26242	PE
F26P92	PA.16:0_16:1	0.004329	-1.95199	PA
F26P92	PA.16:0_16:2	0.00865801	-2.16738	PA
F26P92	PA.16:0_18:1	0.0411255	-1.48436	PA
F26P92	PA.16:0_18:2	0.0021645	-2.04729	PA
F26P92	PA.16:0_18:3	0.0151515	-1.99142	PA
F26P92	PA.16:1_18:2	0.0151515	-1.58352	PA
F26P92	PA.18:0_18:2	0.0021645	-1.80062	PA
F26P92	PA.18:0_18:3	0.004329	-2.12974	PA
F26P92	PA.18:1_18:2	0.0411255	-1.50527	PA
F26P92	PA.18:1_18:3	0.0411255	-1.22858	PA
F26P92	PA.18:2_18:2	0.0021645	-2.08654	PA
F26P92	PA.18:2_18:3	0.004329	-2.70802	PA
F26P92	PA.18:3_18:3	0.025974	-2.12885	PA
F26P92	PA.18:3_20:0	0.00865801	-1.62101	PA
F26P92	PA.18:2_20:2	0.025974	-1.41621	PA
F26P92	PA.18:3_20:1	0.0151515	-1.62116	PA
F26P92	PA.18:2_20:3	0.0021645	-2.65081	PA
F26P92	PA.18:3_20:2	0.0021645	-2.94002	PA
F26P92	PA.18:3_20:3	0.0151515	-1.9387	PA
F26P92	PG.16:0_20:3	0.0127488	-2.27619	PG
F26P92	PG.18:2_18:3	0.0151515	-1.49654	PG
F26P92	PI.16:0_18:3	0.025974	-1.74229	PI
F26P92	PI.18:2_18:2	0.0411255	-1.72809	PI
Kishmish vatkhana	MGDG.18:0_18:1	0.0247217	-1.81321	MGDG
Kishmish vatkhana	PE.18:3_20:3	0.025974	1.44018	PE
Kishmish vatkhana	PA.16:1_18:1	0.0411255	-1.5776	PA
Teroldego	DGDG.16:0_18:1	0.025974	-1.29016	DGDG
Teroldego	LPC.20:2.	0.0291925	1.66955	LPC
Teroldego	LPC.20:3.	0.0234706	1.78787	LPC
Teroldego	TG.56.3.FA16.1.	0.0247217	1.75395	TG
Teroldego	TG.58.4.FA14.1.	0.0157516	-1.91046	TG
Teroldego	LPI.18:3	0.025974	1.59008	LPI
Teroldego	LPE.18:3	0.025974	1.56149	LPE
Teroldego	LPE.20:2	0.0222431	1.77638	LPE
Teroldego	LPE.20:3	0.0372209	1.89527	LPE
Teroldego	PE.18:3_18:4	0.025974	1.5284	PE
Teroldego	PG.16:0_18:0	0.0151515	-1.62339	PG
Teroldego	PG.16:0_18:1	0.00865801	-2.36811	PG
Teroldego	PG.16:0_20:3	0.0370407	-1.37263	PG

## Sheet: sheet2
Supplementary Table 3.Cohen's d effect size and p-values calculated at 48 hpi for the modulated lipids in all four genotypes considering both years of study
Genotype	Lipid's name	p-value	Cohen's d value	Lipid class
BC4	DGDG.18.0_18.2	0.0411255	-1.49189	DGDG
BC4	MGDG.18:0_18:1	0.00865801	-1.98537	MGDG
BC4	MGDG.18:1_18:1	0.00865801	-2.09739	MGDG
BC4	dhCER.d18:0_16:1	0.0397583	-1.60441	dhCER
BC4	PC.16:0_18:1	0.00865801	-1.71037	PC
BC4	PC.18:0_18:1	0.004329	-1.93768	PC
BC4	PC.16:0_20:1	0.00865801	-1.77539	PC
BC4	PC.18:1_18:1	0.0151515	-1.655	PC
BC4	PC.18:1_18:3	0.0151515	-1.39653	PC
BC4	PC.18:2_18:2	0.0411255	-1.28698	PC
BC4	PE.16:0_18:1	0.0021645	-3.18864	PE
BC4	PE.16:0_18:2	0.025974	-1.67499	PE
BC4	PE.16:0_20:1	0.025974	-1.61707	PE
BC4	PE.16:0_20:2	0.00865801	-2.08977	PE
BC4	PE.18:1_18:1	0.0021645	-2.36005	PE
BC4	PE.18:1_18:2	0.00865801	-1.79258	PE
BC4	PE.18:1_18:3	0.0151515	-1.61164	PE
BC4	PE.18:2_20:1	0.0411255	-1.39648	PE
BC4	PE.18:2_22:0	0.0151515	-1.26929	PE
BC4	PE.18:2_22:2	0.0411255	-1.58204	PE
BC4	PE.18:3_20:0	0.0411255	-1.57897	PE
BC4	PE.18:3_20:1	0.025974	-1.50259	PE
BC4	PE.18:3_20:2	0.0411255	-1.21415	PE
BC4	PA.18:1_18:1	0.0151515	-1.59586	PA
BC4	LPG.16:0	0.0151515	-1.82444	LPG
BC4	LPG.18:1	0.0021645	-2.97692	LPG
BC4	PG.16:0_18:0	0.0021645	-4.19049	PG
BC4	PG.16:1_16:1	0.0411255	1.58254	PG
BC4	PG.16:4_18:1	0.00865801	-1.85963	PG
BC4	PS.16:0_18:2	0.0411255	1.19647	PS
BC4	PS.16:0_18:3	0.00865801	1.92934	PS
BC4	PI.16:0_16:2	0.025974	1.61182	PI
BC4	PI.16:0_18:1	0.0021645	-1.57869	PI
F26P92	LPC.20:0	0.0449512	1.47434	LPC
F26P92	TG.54.2.FA16.1.	0.0411255	-1.28941	TG
F26P92	DG.18:2_18:3	0.0151515	-1.89213	DG
F26P92	MGDG.18:0_18:1	0.0151515	1.8165	MGDG
F26P92	LPE.18:2	0.00865801	-2.02925	LPE
F26P92	LPE.18:3	0.00865801	-1.7529	LPE
F26P92	PE.16:0_16:1	0.0411255	1.40569	PE
F26P92	FA.16:0	0.0021645	2.47749	FA
F26P92	PG.16:0_16:0	0.0151515	-1.70346	PG
F26P92	PG.16:1_16:1	0.025974	-1.70077	PG
F26P92	PG.18:3_18:3	0.025974	-1.7453	PG
Kishmish vatkhana	DGDG.18:0_18:3	0.00865801	1.89598	DGDG
Kishmish vatkhana	DGDG.16:0_18:1	0.0411255	1.45283	DGDG
Kishmish vatkhana	DGDG.18:0_22:1	0.0411255	1.40012	DGDG
Kishmish vatkhana	DGDG.18:3_20:2	0.0411255	1.27901	DGDG
Kishmish vatkhana	LPC.18:1	0.0411255	-1.52261	LPC
Kishmish vatkhana	MGDG.18:0_18:2	0.025974	1.60474	MGDG
Kishmish vatkhana	MGDG.18:0_18:3	0.0151515	1.49855	MGDG
Kishmish vatkhana	MGDG.16:0_18:2	0.025974	1.48159	MGDG
Kishmish vatkhana	PC.18:3_18:3	0.0411255	1.55424	PC
Kishmish vatkhana	PC.18:3_20:3	0.0411255	1.48397	PC
Kishmish vatkhana	LPE.18:2	0.0411255	-1.57212	LPE
Kishmish vatkhana	PE.16:0_18:3	0.0021645	1.65566	PE
Kishmish vatkhana	PE.20:2_22:1	0.025974	-1.58837	PE
Kishmish vatkhana	FA.18:3	0.0411255	-1.80319	FA
Kishmish vatkhana	LPG.16:1	0.0151515	-1.60095	LPG
Teroldego	DGDG.16:0_16:0	0.00865801	2.256	DGDG
Teroldego	DGDG.16:0_16:1	0.004329	2.38434	DGDG
Teroldego	DGDG.16:0_16:2	0.0021645	2.82216	DGDG
Teroldego	DGDG.16:0_16:3	0.0411255	1.82428	DGDG
Teroldego	DGDG.18:0_18:2	0.004329	2.45196	DGDG
Teroldego	DGDG.16:0_18:0	0.0021645	2.62787	DGDG
Teroldego	DGDG.18:0_22:0	0.0151515	1.80318	DGDG
Teroldego	DGDG.18:0_22:1	0.025974	1.55723	DGDG
Teroldego	DGDG.18:1_18:2	0.0411255	1.19715	DGDG
Teroldego	DGDG.16:1_18:1	0.0370407	1.30255	DGDG
Teroldego	DGDG.16:1_18:2	0.00865801	2.36451	DGDG
Teroldego	DGDG.18:3_20:1	0.025974	1.56468	DGDG
Teroldego	DGDG.18:3_20:2	0.0151515	1.82134	DGDG
Teroldego	DG.16:3_18:1	0.0411255	-1.47215	DG
Teroldego	MGDG.16:0_16:0	0.0449512	1.44624	MGDG
Teroldego	MGDG.16:0_16;1	0.0021645	2.96336	MGDG
Teroldego	MGDG.18:0_18:2	0.00639227	2.13563	MGDG
Teroldego	MGDG.16:0_18:1	0.00865801	2.15715	MGDG
Teroldego	MGDG.16:0_18.2	0.0411255	1.64915	MGDG
Teroldego	MGDG.16:1_18:0	0.0193734	1.88863	MGDG
Teroldego	MGDG.16:1_18:1	0.02948	1.54761	MGDG
Teroldego	MGDG.18:3_20:0	0.0151515	1.62261	MGDG
Teroldego	MGDG.18:3_20:2	0.004329	2.23266	MGDG
Teroldego	PC.16:0_16:0	0.004329	1.99107	PC
Teroldego	PC.16:0_16:1	0.025974	1.94125	PC
Teroldego	PC.16:0_16:2	0.0151515	1.78323	PC
Teroldego	PC.16:0_18:1	0.004329	2.19897	PC
Teroldego	PC.16:0_18:2	0.0021645	2.78913	PC
Teroldego	PC.16:0_18:3	0.0021645	2.46067	PC
Teroldego	PC.18:0_18:1	0.004329	2.31084	PC
Teroldego	PC.16:0_20:1	0.025974	1.64416	PC
Teroldego	PC.18:0_18:2	0.004329	2.48098	PC
Teroldego	PC.16:0_20:2	0.0021645	2.44389	PC
Teroldego	PC.18:1_18:1	0.004329	2.29933	PC
Teroldego	PC.18:0_18:3	0.0021645	3.08742	PC
Teroldego	PC.16:0_20:3	0.004329	2.02657	PC
Teroldego	PC.18:1_18:2	0.0021645	2.1396	PC
Teroldego	PC.18:0_18:4	0.004329	2.1927	PC
Teroldego	PC.18:1_18:3	0.0021645	2.66697	PC
Teroldego	PC.18:2_18:2	0.004329	2.35861	PC
Teroldego	PC.18:1_18:4	0.004329	2.28602	PC
Teroldego	PC.18:2_18:3	0.0021645	2.50716	PC
Teroldego	PC.18:2_18:4	0.0021645	2.60639	PC
Teroldego	PC.18:3_18:3	0.0021645	3.30837	PC
Teroldego	PC.16:0_22:1	0.004329	2.1587	PC
Teroldego	PC.18:3_20:0	0.0021645	3.39881	PC
Teroldego	PC.18:3_20.1	0.0021645	2.65653	PC
Teroldego	PC.18:3_20:2	0.004329	2.626	PC
Teroldego	PC.18:3_20:3	0.0021645	3.06012	PC
Teroldego	LPE.18:2	0.025974	1.72055	LPE
Teroldego	LPE.18:3	0.0151515	1.79017	LPE
Teroldego	PE.16:0_16:1	0.0411255	1.18601	PE
Teroldego	PE.16:0_16:2	0.0151515	1.94823	PE
Teroldego	PE.16:0_18:1	0.0411255	1.29891	PE
Teroldego	PE.16:0_18:2	0.0021645	2.62019	PE
Teroldego	PE.16:0_18:3	0.0021645	2.53178	PE
Teroldego	PE.16:0_18:4	0.0021645	1.9961	PE
Teroldego	PE.16:0_20:1	0.0021645	3.05565	PE
Teroldego	PE.16:0_20:2	0.0021645	3.29885	PE
Teroldego	PE.16:0_20:3	0.0021645	2.78708	PE
Teroldego	PE.16:1_18:2	0.0021645	2.02181	PE
Teroldego	PE.16:1_18:3	0.0151515	1.45818	PE
Teroldego	PE.16:2_18:3	0.025974	-1.54031	PE
Teroldego	PE.16:3_18:1	0.00865801	-2.00156	PE
Teroldego	PE.16:3_18:2	0.025974	-1.47474	PE
Teroldego	PE.18:1_18:2	0.00865801	2.26276	PE
Teroldego	PE.18:1_18:3	0.0021645	1.87187	PE
Teroldego	PE.18:1_18:4	0.0151515	1.86468	PE
Teroldego	PE.18:2_18:2	0.004329	2.28797	PE
Teroldego	PE.18:2_18:3	0.004329	2.07159	PE
Teroldego	PE.18:2_18:4	0.0021645	2.19222	PE
Teroldego	PE.18:2_20:1	0.00865801	2.34144	PE
Teroldego	PE.18:2_20:2	0.004329	2.79273	PE
Teroldego	PE.18:2_20:3	0.004329	2.2946	PE
Teroldego	PE.18:2_22:0	0.025974	2.10222	PE
Teroldego	PE.18:2_22:1	0.0151515	2.17708	PE
Teroldego	PE.18:2_22:2	0.00782703	3.66277	PE
Teroldego	PE.18:2_22:3	0.004329	2.55396	PE
Teroldego	PE.18:3_18:3	0.0021645	2.09827	PE
Teroldego	PE.18:3_20:0	0.025974	1.96295	PE
Teroldego	PE.18:3_20:1	0.0021645	2.6585	PE
Teroldego	PE.18:3_20:2	0.004329	2.59591	PE
Teroldego	PE.18:3_20:3	0.0021645	2.16481	PE
Teroldego	PE.18:3_22:0	0.0411255	1.22006	PE
Teroldego	FA.18:3	0.0411255	1.48647	FA
Teroldego	LPA.16:0	0.0411255	-1.4504	LPA
Teroldego	LPA.22:0	0.025974	-1.4149	LPA
Teroldego	PA.16:1_18:1	0.0021645	-2.07736	PA
Teroldego	PA.16:1_18:2	0.0411255	-1.55977	PA
Teroldego	PA.16:1_18:3	0.025974	-1.87641	PA
Teroldego	PA.18:2_20:1	0.0411255	1.43481	PA
Teroldego	PA.18:2_20:2	0.0411255	1.80871	PA
Teroldego	PA.18:2_22:0	0.0411255	1.46511	PA
Teroldego	LPG.16:0	0.004329	2.71446	LPG
Teroldego	LPG.18:1	0.025974	1.66448	LPG
Teroldego	PG.16:0_16:3	0.0370407	-1.16221	PG
Teroldego	PG.16:0_18:2	0.025974	1.2545	PG
Teroldego	PG.16:0_18:4	0.025974	1.71679	PG
Teroldego	PG.18:2_18:2	0.004329	2.06108	PG
Teroldego	PG.18:2_18:3	0.025974	1.52833	PG
