# Supplementary material for: Semi-Targeted Profiling of the Lipidome Changes Induced by Erysiphe Necator in Disease-Resistant and Vitis vinifera L. Varieties
Source: Int J Mol Sci. 2023 Feb 17;24(4):4072. doi: 10.3390/ijms24044072 (PMC9958630; doi:10.3390/ijms24044072)
Supplement: Supplementary file 1 [file ijms-24-04072-s001.zip › Supplementary Table S2.xlsx]

## Sheet: 3, 7 and 11 dpi
Supplementary Table 2: Degree of resistance to Erysiphe necator (OIV-455-leaves) evaluated at 3, 7 and 11 days after the artificial inoculation; 1=very low 3=low 5=medium 7=high 8= high to very high 9=very high (OIV-Organisation Internationale de la Vigne et du Vin, 2nd edition); the scores represent the average of the two years (2019-2021)
	3dpi	YEAR 2019-2021
		Variety	OIV 455
		Teroldego	1
		BC4	9
		Kishmish	9
		F26P92	7
	7dpi	YEAR 2019-2021
		Variety	OIV 455
		Teroldego	1
		BC4	9
		Kishmish	7
		F26P92	7
	11dpi	YEAR 2019-2021
		Variety	OIV 455
		Teroldego	1
		BC4	9
		Kishmish	7
		F26P92	7
