# Supplementary material for: Semi-Targeted Profiling of the Lipidome Changes Induced by Erysiphe Necator in Disease-Resistant and Vitis vinifera L. Varieties
Source: Int J Mol Sci. 2023 Feb 17;24(4):4072. doi: 10.3390/ijms24044072 (PMC9958630; doi:10.3390/ijms24044072)
Supplement: Supplementary file 1 [file ijms-24-04072-s001.zip › Supplemnetary Tabel S1.xlsx]

## Sheet: sheet1
Supplementary Table 1: Fragmentation pattern for each class of lipid compounds included in the method with their internal standards (IS), ID, formula, molecular weight (MW), RT (retention time) and MRM parameters, (declustering potential, DP; entrance potential, EP; collision energy, CE; collision cell exit potential, CXP).
	ID	Formula	MW	Ionization mode	Q1	Q3	RT	DP (volts)	EP (volts)	CE (volts)	CXP (volts)
Internal STD	17:1 Lyso PI	C26H48O12P	583.288	[M-H]-	583.3	267.2	6.53	-90	-6	-40	-24
Internal STD	15:0-18:1(d7) PC	C41H73D7NO8P	752.606	[M+HCOO]-	737.6	288.3	16.78	-90	-10	-50	-20
Internal STD	18:1(d7) Lyso PE	C23H39D7NO7P	486.345	[M-H]-	485.3	288.3	9.05	-88	-12	-42	-20
Internal STD	15:0-18:1(d7) PE	C38H67D7NO8P	710.559	[M-H]-	709.6	288.3	17.01	-88	-12	-42	-20
Internal STD	stearic_acid_D3	C18H33D3O2	287.29	[M-H]-	283.3	283.3	14.12	-80	-10	-17	-20
Internal STD	17:0 Lyso PA	C20H41O7P	424.259	[M-H]-	423.2	269.2	9.9	-80	-6	-45	-20
Internal STD	15:0-18:1-D7-PA	C36H62D7O8P	667.517	[M-H]-	666.6	288.3	16.71	-80	-6	-45	-20
Internal STD	17:1 Lyso PG	C23H45O9P	496.28	[M-H]-	495.3	267.2	7.18	-75	-10	-38	-24
Internal STD	15:0-18:1(d7) PG	C39H68D7O10P	741.554	[M-H]-	740.6	288.3	16.19	-75	-10	-38	-24
Internal STD	17:1 Lyso PS	C23H44NO9P	509.275	[M-H]-	508.3	267.2	6.63	-72	-10	-53	-24
Internal STD	15:0-18:1(d7) PS	C39H67D7NO10P	754.549	[M-H]-	753.6	288.3	16.08	-72	-10	-53	-24
Internal STD	15:0-18:1(d7) PI	C42H72D7O13P	829.57	[M-H]-	828.6	288.3	15.97	-50	-10	-55	-10
	LPI(16:0)	C25H49O12P	572.296	[M-H]-	571.2	255.2	7.24	-90	-6	-40	-24
	LPI(18:2)	C27H49O12P	596.296	[M-H]-	595.3	279.3	5.7	-90	-6	-40	-24
	LPI(18:3)	C27H47O12P	594.281	[M-H]-	593.3	277.3	4.26	-90	-6	-40	-24
	PC(16:0_16:0)	C40H80NO8P	733.562	[M+HCOO]-	778.4	255.2	17.21	-90	-10	-50	-20
	PC(16:0_16:1)	C40H78NO8P	731.547	[M+HCOO]-	776.4	253.2	16.52	-90	-10	-50	-20
	PC(16:0_16:2)	C40H76NO8P	729.531	[M+HCOO]-	774.4	251.2	15.93	-90	-10	-50	-20
	PC(16:0_16:3)	C40H74NO8P	727.515	[M+HCOO]-	772.4	249.2	15.36	-90	-10	-50	-20
	PC(16:0_18:1)	C42H82NO8P	759.578	[M+HCOO]-	804.5	281.3	17.29	-90	-10	-50	-20
	PC(16:0_18:2)	C42H80NO8P	757.562	[M+HCOO]-	802.5	279.3	16.68	-90	-10	-50	-20
	PC(16:0_18:3)	C42H78NO8P	755.547	[M+HCOO]-	800.5	277.3	16.14	-90	-10	-50	-20
	PC(18:0_18:1)	C44H86NO8P	787.609	[M+HCOO]-	832.6	281.3	17.99	-90	-10	-50	-20
	PC(16:0_20:1)	C44H86NO8P	787.609	[M+HCOO]-	832.5	309.3	17.94	-90	-10	-50	-20
	PC(18:0_18:2)	C44H84NO8P	785.593	[M+HCOO]-	830.6	279.3	17.5	-90	-10	-50	-20
	PC(16:0_20:2)	C44H84NO8P	785.593	[M+HCOO]-	830.5	307.3	17.41	-90	-10	-50	-20
	PC(18:1_18:1)	C44H84NO8P	785.593	[M+HCOO]-	830.6	281.3	17.38	-90	-10	-50	-20
	PC(18:0_18:3)	C44H82NO8P	783.578	[M+HCOO]-	828.6	277.3	17.03	-90	-10	-50	-20
	PC(16:0_20:3)	C44H82NO8P	783.578	[M+HCOO]-	828.5	305.3	16.85	-90	-10	-50	-20
	PC(18:1_18:2)	C44H82NO8P	783.578	[M+HCOO]-	828.6	279.3	16.76	-90	-10	-50	-20
	PC(18:0_18:4)	C44H80NO8P	781.562	[M+HCOO]-	826.6	275.3	16.25	-90	-10	-50	-20
	PC(18:1_18:3)	C44H80NO8P	781.562	[M+HCOO]-	826.6	277.3	16.24	-90	-10	-50	-20
	PC(18:2_18:2)	C44H80NO8P	781.562	[M+HCOO]-	826.6	279.3	16.15	-90	-10	-50	-20
	PC(18:1_18:4)	C44H78NO8P	779.547	[M+HCOO]-	824.6	275.3	15.59	-90	-10	-50	-20
	PC(18:2_18:3)	C44H78NO8P	779.547	[M+HCOO]-	824.6	277.3	15.56	-90	-10	-50	-20
	PC(18:2_18:4)	C44H76NO8P	777.531	[M+HCOO]-	822.6	275.3	14.92	-90	-10	-50	-20
	PC(18:3_18:3)	C44H76NO8P	777.531	[M+HCOO]-	822.6	277.3	14.9	-90	-10	-50	-20
	PC(16:0_22:1)	C46H90NO8P	815.64	[M+HCOO]-	860.5	337.3	18.94	-90	-10	-50	-20
	PC(18:3_20:0)	C46H86NO8P	811.609	[M+HCOO]-	856.6	311.3	17.7	-90	-10	-50	-20
	PC(18:3_20:1)	C46H84NO8P	809.593	[M+HCOO]-	854.6	309.3	17.02	-90	-10	-50	-20
	PC(18:3_20:2)	C46H82NO8P	807.578	[M+HCOO]-	852.6	307.3	16.36	-90	-10	-50	-20
	PC(18:3_20:3)	C46H80NO8P	805.562	[M+HCOO]-	850.6	305.3	15.8	-90	-10	-50	-20
	LPE(16:0)	C21H44NO7P	453.286	[M-H]-	452.2	255.2	8.63	-88	-12	-42	-20
	LPE(18:0)	C23H48NO7P	481.317	[M-H]-	480.3	283.3	10.86	-88	-12	-42	-20
	LPE(18:1)	C23H46NO7P	479.301	[M-H]-	478.3	281.3	8.72	-88	-12	-42	-20
	LPE(18:2)	C23H44NO7P	477.286	[M-H]-	476.3	279.3	7.1	-88	-12	-42	-20
	LPE(18:3)	C23H42NO7P	475.27	[M-H]-	474.3	277.3	5.59	-88	-12	-42	-20
	LPE(20:0)	C25H52NO7P	509.348	[M-H]-	508.3	311.3	12.64	-88	-12	-42	-20
	LPE(20:1)	C25H50NO7P	507.332	[M-H]-	506.3	309.3	11.1	-88	-12	-42	-20
	LPE(20:2)	C25H48NO7P	505.317	[M-H]-	504.3	307.3	9.71	-88	-12	-42	-20
	LPE(20:3)	C25H46NO7P	503.301	[M-H]-	502.3	305.3	8.36	-88	-12	-42	-20
	LPE(22:0)	C27H56NO7P	537.379	[M-H]-	536.3	339.3	14.12	-88	-12	-42	-20
	PE(16:0_16:1)	C37H72NO8P	689.5	[M-H]-	688.4	253.2	16.76	-88	-12	-42	-20
	PE(16:0_16:2)	C37H70NO8P	687.484	[M-H]-	686.4	251.2	16.14	-88	-12	-42	-20
	PE(16:0_16:3)	C37H68NO8P	685.468	[M-H]-	684.4	249.2	15.6	-88	-12	-42	-20
	PE(16:0_18:1)	C39H76NO8P	717.531	[M-H]-	716.5	281.3	17.48	-88	-12	-42	-20
	PE(16:0_18:2)	C39H74NO8P	715.515	[M-H]-	714.5	279.3	16.93	-88	-12	-42	-20
	PE(16:0_18:3)	C39H72NO8P	713.5	[M-H]-	712.5	277.3	16.37	-88	-12	-42	-20
	PE(16:0_18:4)	C39H70NO8P	711.484	[M-H]-	710.5	275.3	15.91	-88	-12	-42	-20
	PE(16:0_20:1)	C41H80NO8P	745.562	[M-H]-	744.5	309.3	18.2	-88	-12	-42	-20
	PE(16:0_20:2)	C41H78NO8P	743.547	[M-H]-	742.5	307.3	17.63	-88	-12	-42	-20
	PE(16:0_20:3)	C41H76NO8P	741.531	[M-H]-	740.5	305.3	17.08	-88	-12	-42	-20
	PE(16:1_18:1)	C39H74NO8P	715.515	[M-H]-	714.5	281.3	16.76	-88	-12	-42	-20
	PE(16:1_18:2)	C39H72NO8P	713.5	[M-H]-	712.5	279.3	16.17	-88	-12	-42	-20
	PE(16:1_18:3)	C39H70NO8P	711.484	[M-H]-	710.5	277.3	15.58	-88	-12	-42	-20
	PE(16:2_18:1)	C39H72NO8P	713.5	[M-H]-	712.5	281.3	16.55	-88	-12	-42	-20
	PE(16:2_18:2)	C39H70NO8P	711.484	[M-H]-	710.5	279.3	15.94	-88	-12	-42	-20
	PE(16:2_18:3)	C39H68NO8P	709.468	[M-H]-	708.5	277.3	15.37	-88	-12	-42	-20
	PE(16:3_18:1)	C39H70NO8P	711.484	[M-H]-	710.5	281.3	16.06	-88	-12	-42	-20
	PE(16:3_18:2)	C39H68NO8P	709.468	[M-H]-	708.5	279.3	15.37	-88	-12	-42	-20
	PE(16:3_18:3)	C39H66NO8P	707.453	[M-H]-	706.5	277.3	14.77	-88	-12	-42	-20
	PE(18:1_18:1)	C41H78NO8P	743.547	[M-H]-	742.6	281.3	17.53	-88	-12	-42	-20
	PE(18:1_18:2)	C41H76NO8P	741.531	[M-H]-	740.6	279.3	17.03	-88	-12	-42	-20
	PE(18:1_18:3)	C41H74NO8P	739.515	[M-H]-	738.6	277.3	16.49	-88	-12	-42	-20
	PE(18:1_18:4)	C41H72NO8P	737.5	[M-H]-	736.6	275.3	15.82	-88	-12	-42	-20
	PE(18:2_18:2)	C41H74NO8P	739.515	[M-H]-	738.6	279.3	16.39	-88	-12	-42	-20
	PE(18:2_18:3)	C41H72NO8P	737.5	[M-H]-	736.6	277.3	15.81	-88	-12	-42	-20
	PE(18:2_18:4)	C41H70NO8P	735.484	[M-H]-	734.6	275.3	15.16	-88	-12	-42	-20
	PE(18:2_20:1)	C43H80NO8P	769.562	[M-H]-	768.6	309.3	17.69	-88	-12	-42	-20
	PE(18:2_20:2)	C43H78NO8P	767.547	[M-H]-	766.6	307.3	17.14	-88	-12	-42	-20
	PE(18:2_20:3)	C43H76NO8P	765.531	[M-H]-	764.6	305.3	16.59	-88	-12	-42	-20
	PE(18:2_22:0)	C45H86NO8P	799.609	[M-H]-	798.6	339.3	18.95	-88	-12	-42	-20
	PE(18:2_22:1)	C45H84NO8P	797.593	[M-H]-	796.6	337.3	18.34	-88	-12	-42	-20
	PE(18:2_22:2)	C45H82NO8P	795.578	[M-H]-	794.6	335.3	17.77	-88	-12	-42	-20
	PE(18:2_22:3)	C45H80NO8P	793.562	[M-H]-	792.6	333.3	17.3	-88	-12	-42	-20
	PE(18:3_18:3)	C41H70NO8P	735.484	[M-H]-	734.6	277.3	15.17	-88	-12	-42	-20
	PE(18:3_18:4)	C41H68NO8P	733.468	[M-H]-	732.6	275.3	14.75	-88	-12	-42	-20
	PE(18:3_20:0)	C43H80NO8P	769.562	[M-H]-	768.6	311.3	17.9	-88	-12	-42	-20
	PE(18:3_20:1)	C43H78NO8P	767.547	[M-H]-	766.6	309.3	17.21	-88	-12	-42	-20
	PE(18:3_20:2)	C43H76NO8P	765.531	[M-H]-	764.6	307.3	16.6	-88	-12	-42	-20
	PE(18:3_20:3)	C43H74NO8P	763.515	[M-H]-	762.6	305.3	16	-88	-12	-42	-20
	PE(18:3_22:0)	C45H84NO8P	797.593	[M-H]-	796.6	339.3	18.53	-88	-12	-42	-20
	PE(20:2_22:1)	C47H88NO8P	825.625	[M-H]-	824.6	337.3	18.93	-88	-12	-42	-20
	FA(16:0)	C16H32O2	256.24	[M-H]-	255.2	255.2	12.48	-80	-10	-17	-20
	FA(18:0)	C18H36O2	284.272	[M-H]-	283.3	283.3	14.13	-80	-10	-17	-20
	FA(18:1)	C18H34O2	282.256	[M-H]-	281.3	281.3	12.73	-80	-10	-17	-20
	FA(18:2)	C18H32O2	280.24	[M-H]-	279.3	279.3	11.46	-80	-10	-17	-20
	FA(18:3)	C18H30O2	278.225	[M-H]-	277.3	277.3	10.23	-80	-10	-17	-20
	LPA(16:0)	C19H39O7P	410.243	[M-H]-	409.2	255.2	8.77	-80	-6	-45	-20
	LPA(18:0)	C21H43O7P	438.275	[M-H]-	437.3	283.3	10.67	-80	-6	-45	-20
	LPA(22:0)	C25H51O7P	494.337	[M-H]-	493.3	339.3	13.63	-80	-6	-45	-20
	PA(16:0_16:0)	C35H69O8P	648.473	[M-H]-	647.4	255.2	17.23	-80	-6	-45	-20
	PA(16:0_16:1)	C35H67O8P	646.457	[M-H]-	645.4	253.2	16.46	-80	-6	-45	-20
	PA(16:0_16:2)	C35H65O8P	644.442	[M-H]-	643.4	251.2	15.9	-80	-6	-45	-20
	PA(16:0_18:1)	C37H71O8P	674.489	[M-H]-	673.5	281.3	17.26	-80	-6	-45	-20
	PA(16:0_18:2)	C37H69O8P	672.473	[M-H]-	671.5	279.3	16.56	-80	-6	-45	-20
	PA(16:1_18:1)	C37H69O8P	672.473	[M-H]-	671.5	281.3	16.94	-80	-6	-45	-20
	PA(16:0_18:3)	C37H67O8P	670.457	[M-H]-	669.5	277.3	16	-80	-6	-45	-20
	PA(16:1_18:2)	C37H67O8P	670.457	[M-H]-	669.5	279.3	16.07	-80	-6	-45	-20
	PA(16:1_18:3)	C37H65O8P	668.442	[M-H]-	667.5	277.3	15.65	-80	-6	-45	-20
	PA(18:0_18:2)	C39H73O8P	700.504	[M-H]-	699.6	279.3	17.48	-80	-6	-45	-20
	PA(18:1_18:1)	C39H73O8P	700.504	[M-H]-	699.6	281.3	17.22	-80	-6	-45	-20
	PA(18:0_18:3)	C39H71O8P	698.489	[M-H]-	697.6	277.3	16.89	-80	-6	-45	-20
	PA(18:1_18:2)	C39H71O8P	698.489	[M-H]-	697.6	279.3	16.7	-80	-6	-45	-20
	PA(18:1_18:3)	C39H69O8P	696.473	[M-H]-	695.6	277.3	16.06	-80	-6	-45	-20
	PA(18:2_18:2)	C39H69O8P	696.473	[M-H]-	695.6	279.3	16.04	-80	-6	-45	-20
	PA(18:1_18:4)	C39H67O8P	694.457	[M-H]-	693.6	275.3	15.52	-80	-6	-45	-20
	PA(18:2_18:3)	C39H67O8P	694.457	[M-H]-	693.6	277.3	15.5	-80	-6	-45	-20
	PA(18:2_18:4)	C39H65O8P	692.442	[M-H]-	691.6	275.3	14.86	-80	-6	-45	-20
	PA(18:3_18:3)	C39H65O8P	692.442	[M-H]-	691.6	277.3	14.85	-80	-6	-45	-20
	PA(18:2_20:0)	C41H77O8P	728.536	[M-H]-	727.6	311.3	18.31	-80	-6	-45	-20
	PA(18:2_20:1)	C41H75O8P	726.52	[M-H]-	725.6	309.3	17.48	-80	-6	-45	-20
	PA(18:3_20:0)	C41H75O8P	726.52	[M-H]-	725.6	311.3	17.71	-80	-6	-45	-20
	PA(18:2_20:2)	C41H73O8P	724.504	[M-H]-	723.6	307.3	16.76	-80	-6	-45	-20
	PA(18:3_20:1)	C41H73O8P	724.504	[M-H]-	723.6	309.3	16.97	-80	-6	-45	-20
	PA(18:2_20:3)	C41H71O8P	722.489	[M-H]-	721.6	305.3	16.2	-80	-6	-45	-20
	PA(18:3_20:2)	C41H71O8P	722.489	[M-H]-	721.6	307.3	16.28	-80	-6	-45	-20
	PA(18:3_20:3)	C41H69O8P	720.473	[M-H]-	719.6	305.3	15.69	-80	-6	-45	-20
	PA(18:2_22:0)	C43H81O8P	756.567	[M-H]-	755.6	339.3	18.87	-80	-6	-45	-20
	PA(18:3_22:0)	C43H79O8P	754.551	[M-H]-	753.6	339.3	18.48	-80	-6	-45	-20
	LPG(16:0)	C22H45O9P	484.28	[M-H]-	483.2	255.2	7.42	-75	-10	-38	-24
	LPG(16:1)	C22H43O9P	482.264	[M-H]-	481.2	253.2	6.77	-75	-10	-38	-24
	LPG(18:1)	C24H47O9P	510.296	[M-H]-	509.3	281.3	8.37	-75	-10	-38	-24
	LPG(18:2)	C24H45O9P	508.28	[M-H]-	507.3	279.3	6.85	-75	-10	-38	-24
	LPG(18:3)	C24H43O9P	506.264	[M-H]-	505.3	277.3	5.41	-75	-10	-38	-24
	LPG(20:0)	C26H53O9P	540.343	[M-H]-	539.3	311.3	11.9	-75	-10	-38	-24
	PG(16:0_16:0)	C38H75O10P	722.51	[M-H]-	721.5	255.2	16.6	-75	-10	-38	-24
	PG(16:0_16:2)	C38H71O10P	718.478	[M-H]-	717.5	251.2	15.62	-75	-10	-38	-24
	PG(16:0_16:3)	C38H69O10P	716.463	[M-H]-	715.5	249.2	14.75	-75	-10	-38	-24
	PG(16:0_18:0)	C40H79O10P	750.541	[M-H]-	749.6	283.3	17.36	-75	-10	-38	-24
	PG(16:0_18:1)	C40H77O10P	748.525	[M-H]-	747.6	281.3	16.69	-75	-10	-38	-24
	PG(16:0_18:2)	C40H75O10P	746.51	[M-H]-	745.6	279.3	16.07	-75	-10	-38	-24
	PG(16:0_18:3)	C40H73O10P	744.494	[M-H]-	743.6	277.3	15.55	-75	-10	-38	-24
	PG(16:0_18:4)	C40H71O10P	742.478	[M-H]-	741.6	275.3	15.3	-75	-10	-38	-24
	PG(16:0_20:1)	C42H81O10P	776.557	[M-H]-	775.6	309.3	17.36	-75	-10	-38	-24
	PG(16:0_20:2)	C42H79O10P	774.541	[M-H]-	773.6	307.3	16.71	-75	-10	-38	-24
	PG(16:0_20:3)	C42H77O10P	772.525	[M-H]-	771.6	305.3	16.17	-75	-10	-38	-24
	PG(16:1_16:1)	C38H71O10P	718.478	[M-H]-	717.5	253.2	15.59	-75	-10	-38	-24
	PG(16:1_16:2)	C38H69O10P	716.463	[M-H]-	715.5	251.2	14.92	-75	-10	-38	-24
	PG(16:3_18:2)	C40H69O10P	740.463	[M-H]-	739.6	279.3	14.8	-75	-10	-38	-24
	PG(16:3_18:3)	C40H67O10P	738.447	[M-H]-	737.6	277.3	14.16	-75	-10	-38	-24
	PG(16:4_18:1)	C40H69O10P	740.463	[M-H]-	739.6	281.3	14.89	-75	-10	-38	-24
	PG(16:4_18:2)	C40H67O10P	738.447	[M-H]-	737.6	279.3	14.15	-75	-10	-38	-24
	PG(16:4_18:3)	C40H65O10P	736.432	[M-H]-	735.6	277.3	13.5	-75	-10	-38	-24
	PG(18:0_18:1)	C42H81O10P	776.557	[M-H]-	775.7	281.3	17.41	-75	-10	-38	-24
	PG(18:0_18:2)	C42H79O10P	774.541	[M-H]-	773.7	279.3	16.76	-75	-10	-38	-24
	PG(18:2_18:2)	C42H75O10P	770.51	[M-H]-	769.7	279.3	15.57	-75	-10	-38	-24
	PG(18:2_18:3)	C42H73O10P	768.494	[M-H]-	767.7	277.3	14.95	-75	-10	-38	-24
	PG(18:3_18:3)	C42H71O10P	766.478	[M-H]-	765.7	277.3	14.3	-75	-10	-38	-24
	PS(14:0_16:0)	C36H70NO10P	707.474	[M-H]-	706.5	255.2	15.64	-72	-10	-53	-24
	PS(14:0_18:1)	C38H72NO10P	733.489	[M-H]-	732.6	281.3	15.93	-72	-10	-53	-24
	PS(16:0_16:0)	C38H74NO10P	735.505	[M-H]-	734.5	255.2	16.52	-72	-10	-53	-24
	PS(16:0_16:1)	C38H72NO10P	733.489	[M-H]-	732.5	253.2	15.96	-72	-10	-53	-24
	PS(16:0_18:1)	C40H76NO10P	761.521	[M-H]-	760.6	281.3	16.76	-72	-10	-53	-24
	PS(16:0_18:2)	C40H74NO10P	759.505	[M-H]-	758.6	279.3	16.13	-72	-10	-53	-24
	PS(16:0_18:3)	C40H72NO10P	757.489	[M-H]-	756.6	277.3	15.6	-72	-10	-53	-24
	PS(16:1_16:1)	C38H70NO10P	731.474	[M-H]-	730.5	253.2	15.57	-72	-10	-53	-24
	PS(16:1_20:1)	C42H78NO10P	787.536	[M-H]-	786.6	309.3	17.32	-72	-10	-53	-24
	PS(16:1_22:1)	C44H82NO10P	815.568	[M-H]-	814.6	337.3	18.02	-72	-10	-53	-24
	PS(16:2_20:0)	C42H78NO10P	787.536	[M-H]-	786.6	311.3	17.32	-72	-10	-53	-24
	PS(16:2_22:0)	C44H82NO10P	815.568	[M-H]-	814.6	339.3	18.02	-72	-10	-53	-24
	PS(18:0_20:1)	C44H84NO10P	817.583	[M-H]-	816.7	309.3	18.38	-72	-10	-53	-24
	PS(18:0_20:2)	C44H82NO10P	815.568	[M-H]-	814.7	307.3	18.06	-72	-10	-53	-24
	PS(18:1_18:1)	C42H78NO10P	787.536	[M-H]-	786.7	281.3	17.33	-72	-10	-53	-24
	PS(18:1_20:1)	C44H82NO10P	815.568	[M-H]-	814.7	309.3	18.05	-72	-10	-53	-24
	PS(18:1_22:1)	C46H86NO10P	843.599	[M-H]-	842.7	337.3	18.68	-72	-10	-53	-24
	PS(18:2_22:1)	C46H84NO10P	841.583	[M-H]-	840.7	337.3	18.42	-72	-10	-53	-24
	PS(20:1_22:1)	C48H90NO10P	871.63	[M-H]-	870.7	337.3	18.93	-72	-10	-53	-24
	PI(16:0_16:0)	C41H79O13P	810.526	[M-H]-	809.5	255.2	16.32	-50	-10	-55	-10
	PI(16:0_16:1)	C41H77O13P	808.51	[M-H]-	807.5	253.2	15.6	-50	-10	-55	-10
	PI(16:0_16:2)	C41H75O13P	806.495	[M-H]-	805.5	251.2	14.94	-50	-10	-55	-10
	PI(16:0_18:1)	C43H81O13P	836.541	[M-H]-	835.6	281.3	16.43	-50	-10	-55	-10
	PI(16:0_18:2)	C43H79O13P	834.526	[M-H]-	833.6	279.3	15.83	-50	-10	-55	-10
	PI(16:0_18:3)	C43H77O13P	832.51	[M-H]-	831.6	277.3	15.21	-50	-10	-55	-10
	PI(16:0_18:4)	C43H75O13P	830.495	[M-H]-	829.6	275.3	14.94	-50	-10	-55	-10
	PI(18:0_18:2)	C45H83O13P	862.557	[M-H]-	861.7	279.3	16.66	-50	-10	-55	-10
	PI(18:0_18:3)	C45H81O13P	860.541	[M-H]-	859.7	277.3	16.12	-50	-10	-55	-10
	PI(18:1_18:2)	C45H81O13P	860.541	[M-H]-	859.7	279.3	15.92	-50	-10	-55	-10
	PI(18:1_18:3)	C45H79O13P	858.526	[M-H]-	857.7	277.3	15.62	-50	-10	-55	-10
	PI(18:2_18:2)	C45H79O13P	858.526	[M-H]-	857.7	279.3	15.25	-50	-10	-55	-10
	PI(18:2_18:3)	C45H77O13P	856.51	[M-H]-	855.7	277.3	14.66	-50	-10	-55	-10
	PI(18:2_18:4)	C45H75O13P	854.495	[M-H]-	853.7	275.3	14.01	-50	-10	-55	-10
	PI(18:3_18:3)	C45H75O13P	854.495	[M-H]-	853.7	277.3	13.98	-50	-10	-55	-10
Internal STD	Hydrog DGDG (18:0-18:0)	C51H96O15	948.675	[M+Na]+	971.6	687.3	18.5	80	10	65	20
Internal STD	18:1(d7) Lyso PC	C26H45D7NO7P	528.392	[M+H]+	529.4	184.1	8.86	90	6	35	20
Internal STD	15:0-18:1(d7)-15:0 TAG_Na	C51H89D7O6	811.765	[M+Na]+	834.8	570.5	21.45	90	10	40	10
Internal STD	24:0 (d4) carnitine	C31H57D4NO4	515.485	[M+H]+	516.5	85.1	14.82	93	10	31	16
Internal STD	15:0-18:1(d7) DAG_Na	C36H61D7O5	587.551	[M+Na]+	610.5	346.3	18.29	93	9	42	25
Internal STD	Hydrog MGDG (18:0-16:0)	C43H82O10	758.591	[M+Na]+	781.5	497.2	18.37	100	10	50	30
Internal STD	d18:1-18:1(d9) SM	C41H72D9N2O6P	737.64	[M+H]+	736.6	184.1	16.39	124	10	32.5	23
Internal STD	C15 Ceramide-d7	C33H58D7NO3	530.54	[M-H2O]+	513.5	271.2	16.86	130	10	35	10
Internal STD	18:1(d7) MAG	C21H33D7O2	331.347	[M+H]+	364.3	272.3	11.32	140	10	16	10
	DGDG(16:0_16:0)	C47H88O15	892.612	[M+Na]+	915.4	659.2	17.14	80	10	65	20
	DGDG(16:0_16:1)	C47H86O15	890.597	[M+Na]+	913.4	659.2	16.52	80	10	65	20
	DGDG(16:0_16:2)	C47H84O15	888.581	[M+Na]+	911.4	659.2	15.91	80	10	65	20
	DGDG(16:0_16:3)	C47H82O15	886.565	[M+Na]+	909.4	659.2	15.38	80	10	65	20
	DGDG(18:0_18:1)	C51H94O15	946.659	[M+Na]+	969.6	687.3	17.98	80	10	65	20
	DGDG(18:0_18:2)	C51H92O15	944.644	[M+Na]+	967.6	687.3	17.48	80	10	65	20
	DGDG(18:0_18:3)	C51H90O15	942.628	[M+Na]+	965.6	687.3	17.01	80	10	65	20
	DGDG(16:0_18:0)	C49H92O15	920.644	[M+Na]+	943.5	659.2	17.9	80	10	65	20
	DGDG(16:0_18:1)	C49H90O15	918.628	[M+Na]+	941.5	659.2	17.27	80	10	65	20
	DGDG(16:0_18:2)	C49H88O15	916.612	[M+Na]+	939.5	659.2	16.7	80	10	65	20
	DGDG(16:0_18:3)	C49H86O15	914.597	[M+Na]+	937.5	659.2	16.16	80	10	65	20
	DGDG(18:0_22:0)	C55H104O15	1004.74	[M+Na]+	1027.6	687.3	20.49	80	10	65	20
	DGDG(18:0_22:1)	C55H102O15	1002.72	[M+Na]+	1025.6	687.3	20.26	80	10	65	20
	DGDG(18:1_18:1)	C51H92O15	944.644	[M+Na]+	967.6	685.3	17.37	80	10	65	20
	DGDG(18:1_18:2)	C51H90O15	942.628	[M+Na]+	965.6	685.3	16.82	80	10	65	20
	DGDG(18:1_18:3)	C51H88O15	940.612	[M+Na]+	963.6	685.3	16.27	80	10	65	20
	DGDG(16:1_18:1)	C49H88O15	916.612	[M+Na]+	939.5	657.2	16.57	80	10	65	20
	DGDG(16:1_18:2)	C49H86O15	914.597	[M+Na]+	937.5	657.2	15.95	80	10	65	20
	DGDG(16:1_18:3)	C49H84O15	912.581	[M+Na]+	935.5	657.2	15.33	80	10	65	20
	DGDG(18:2_18:2)	C51H88O15	940.612	[M+Na]+	963.6	683.3	15.6	80	10	65	20
	DGDG(18:2_18:3)	C51H86O15	938.597	[M+Na]+	961.6	683.3	15	80	10	65	20
	DGDG(18:2_18:4)	C51H84O15	936.581	[M+Na]+	959.6	683.3	14.5	80	10	65	20
	DGDG(18:3_20:0)	C53H94O15	970.659	[M+Na]+	993.6	681.3	17.7	80	10	65	20
	DGDG(18:3_20:1)	C53H92O15	968.644	[M+Na]+	991.6	681.3	17	80	10	65	20
	DGDG(18:3_20:2)	C53H90O15	966.628	[M+Na]+	989.6	681.3	16.4	80	10	65	20
	DGDG(18:3_20:3)	C53H88O15	964.612	[M+Na]+	987.6	681.3	15.81	80	10	65	20
	DGDG(18:3_22:0)	C55H98O15	998.691	[M+Na]+	1021.6	681.3	18.35	80	10	65	20
	LPC(14:0)	C22H46NO7P	467.301	[M+H]+	468.2	184.1	5.76	90	6	35	20
	LPC(16:0)	C24H50NO7P	495.332	[M+H]+	496.2	184.1	8.4	90	6	35	20
	LPC(16:1)	C24H48NO7P	493.317	[M+H]+	494.2	184.1	5.98	90	6	35	20
	LPC(18:0)	C26H54NO7P	523.364	[M+H]+	524.3	184.1	10.61	90	6	35	20
	LPC(18:1)	C26H52NO7P	521.348	[M+H]+	522.3	184.1	8.46	90	6	35	20
	LPC(18:2)	C26H50NO7P	519.332	[M+H]+	520.3	184.1	7.34	90	6	35	20
	LPC(18:3)	C26H48NO7P	517.317	[M+H]+	518.3	184.1	5.89	90	6	35	20
	LPC(20:0)	C28H58NO7P	551.395	[M+H]+	552.3	184.1	12.41	90	6	35	20
	LPC(20:1)	C28H56NO7P	549.379	[M+H]+	550.3	184.1	10.87	90	6	35	20
	LPC(20:2)	C28H54NO7P	547.364	[M+H]+	548.3	184.1	9.49	90	6	35	20
	LPC(20:3)	C28H52NO7P	545.348	[M+H]+	546.3	184.1	8.17	90	6	35	20
	LPC(22:0)	C30H62NO7P	579.426	[M+H]+	580.3	184.1	13.9	90	6	35	20
	TG(50:3-FA16:0)	C53H96O6	828.721	[M+Na]+	851.7	573.5	20.77	90	10	40	10
	TG(50:3-FA14:1)	C53H96O6	828.721	[M+Na]+	851.7	603.5	20.78	90	10	40	10
	TG(50:3-FA16:1)	C53H96O6	828.721	[M+Na]+	851.7	575.5	20.79	90	10	40	10
	TG(50:3-FA14:0)	C53H96O6	828.721	[M+Na]+	851.7	601.5	20.8	90	10	40	10
	TG(50:2-FA14:0)	C53H98O6	830.736	[M+Na]+	853.7	603.5	21.01	90	10	40	10
	TG(50:2-FA16:1)	C53H98O6	830.736	[M+Na]+	853.7	577.5	21.01	90	10	40	10
	TG(50:2-FA14:1)	C53H98O6	830.736	[M+Na]+	853.7	605.5	21.03	90	10	40	10
	TG(50:2-FA16:0)	C53H98O6	830.736	[M+Na]+	853.7	575.5	21.03	90	10	40	10
	TG(50:0-FA16:0)	C53H102O6	834.768	[M+Na]+	857.7	579.5	21.63	90	10	40	10
	TG(52:6-FA16:1)	C55H94O6	850.705	[M+Na]+	873.7	597.5	20.16	90	10	40	10
	TG(52:5-FA16:1)	C55H96O6	852.721	[M+Na]+	875.7	599.5	20.42	90	10	40	10
	TG(52:4-FA14:1)	C55H98O6	854.736	[M+Na]+	877.7	629.5	20.72	90	10	40	10
	TG(52:4-FA14:0)	C55H98O6	854.736	[M+Na]+	877.7	627.5	20.74	90	10	40	10
	TG(52:4-FA16:0)	C55H98O6	854.736	[M+Na]+	877.7	599.5	20.74	90	10	40	10
	TG(52:4-FA16:1)	C55H98O6	854.736	[M+Na]+	877.7	601.5	20.74	90	10	40	10
	TG(52:3-FA16:0)	C55H100O6	856.752	[M+Na]+	879.7	601.5	21.04	90	10	40	10
	TG(52:3-FA16:1)	C55H100O6	856.752	[M+Na]+	879.7	603.5	21.09	90	10	40	10
	TG(52:2-FA16:1)	C55H102O6	858.768	[M+Na]+	881.7	605.5	21.36	90	10	40	10
	TG(52:2-FA16:0)	C55H102O6	858.768	[M+Na]+	881.7	603.5	21.38	90	10	40	10
	TG(54:2-FA16:1)	C57H106O6	886.799	[M+Na]+	909.7	633.5	21.65	90	10	40	10
	TG(54:0-FA16:0)	C57H110O6	890.83	[M+Na]+	913.7	635.5	22.12	90	10	40	10
	TG(56:3-FA16:1)	C59H108O6	912.815	[M+Na]+	935.8	659.6	21.77	90	10	40	10
	TG(58:4-FA14:1)	C61H110O6	938.83	[M+Na]+	961.8	713.6	21.88	90	10	40	10
	TG(60:5-FA16:2)	C63H112O6	964.846	[M+Na]+	987.8	713.6	21.71	90	10	40	10
	CAR(16:0)	C23H45NO4	399.335	[M+H]+	400.2	85.1	8.34	93	10	31	16
	CAR(18:0)	C25H49NO4	427.366	[M+H]+	428.3	85.1	10.4	93	10	31	16
	DG(14:1_16:3)	C33H56O5	532.413	[M+Na]+	555.4	283.2	16.26	93	9	42	25
	DG(16:2_18:2)	C37H64O5	588.475	[M+Na]+	611.5	309.2	17.38	93	9	42	25
	DG(16:3_18:1)	C37H64O5	588.475	[M+Na]+	611.5	307.2	17.36	93	9	42	25
	DG(18:2_18:2)	C39H68O5	616.507	[M+Na]+	639.6	337.3	17.7	93	9	42	25
	DG(18:2_18:3)	C39H66O5	614.491	[M+Na]+	637.6	337.3	17.15	93	9	42	25
	MGDG(16:0_16:0)	C41H78O10	730.559	[M+Na]+	753.4	497.2	17.79	100	10	50	30
	MGDG(16:0_16:1)	C41H76O10	728.544	[M+Na]+	751.4	497.2	17.15	100	10	50	30
	MGDG(18:0_18:0)	C45H86O10	786.622	[M+Na]+	809.6	525.3	19.01	100	10	50	30
	MGDG(18:0_18:1)	C45H84O10	784.606	[M+Na]+	807.6	525.3	18.59	100	10	50	30
	MGDG(18:0_18:2)	C45H82O10	782.591	[M+Na]+	805.6	525.3	18	100	10	50	30
	MGDG(18:0_18:3)	C45H80O10	780.575	[M+Na]+	803.6	525.3	17.6	100	10	50	30
	MGDG(16:0_18:1)	C43H80O10	756.575	[M+Na]+	779.5	497.2	17.8	100	10	50	30
	MGDG(16:0_18:2)	C43H78O10	754.559	[M+Na]+	777.5	497.2	17.28	100	10	50	30
	MGDG(16:0_18:3)	C43H76O10	752.544	[M+Na]+	775.5	497.2	16.83	100	10	50	30
	MGDG(18:1_18:1)	C45H82O10	782.591	[M+Na]+	805.6	523.3	17.84	100	10	50	30
	MGDG(18:1_18:2)	C45H80O10	780.575	[M+Na]+	803.6	523.3	17.41	100	10	50	30
	MGDG(18:1_18:3)	C45H78O10	778.559	[M+Na]+	801.6	523.3	16.9	100	10	50	30
	MGDG(16:1_18:0)	C43H80O10	756.575	[M+Na]+	779.5	495.2	17.95	100	10	50	30
	MGDG(16:1_18:1)	C43H78O10	754.559	[M+Na]+	777.5	495.2	17.2	100	10	50	30
	MGDG(16:1_18:2)	C43H76O10	752.544	[M+Na]+	775.5	495.2	16.56	100	10	50	30
	MGDG(16:1_18:3)	C43H74O10	750.528	[M+Na]+	773.5	495.2	15.94	100	10	50	30
	MGDG(18:3_20:0)	C47H84O10	808.606	[M+Na]+	831.6	519.3	18.29	100	10	50	30
	MGDG(18:3_20:1)	C47H82O10	806.591	[M+Na]+	829.6	519.3	17.61	100	10	50	30
	MGDG(18:3_20:2)	C47H80O10	804.575	[M+Na]+	827.6	519.3	17.03	100	10	50	30
	MGDG(18:3_20:3)	C47H78O10	802.559	[M+Na]+	825.6	519.3	16.45	100	10	50	30
	dhCER(d18:0_16:1)	C34H67NO3	537.512	[M-H2O]+	520.5	266.1	16.42	130	10	55	10
	dhCER(d18:0_16:2)	C34H65NO3	535.496	[M-H2O]+	518.5	266.1	15.87	130	10	55	10

## Sheet: sheet2
Supplementary Table 1: The compounds identified through Kendrick mass defect (KMD) with their internal standards (IS), ID, formula, molecular weight (MW), retention time (RT), number of carbons (nC) and double bonds (DB)
	ID	Class	Formula	MW	RT	nC	DB
Internal STD	15:0-18:1(d7) DAG_Na	DAG	C36H61D7O5	587.551	18.29	33	1
Internal STD	15:0-18:1(d7)-15:0 TAG_Na	TAG	C51H89D7O6	811.765	21.45	48	1
Internal STD	18:1(d7) Lyso PC	LPC	C26H45D7NO7P	528.392	8.86	18	1
Internal STD	18:1(d7) MAG	MAG	C21H33D7O2	331.347	11.32	18	1
Internal STD	24:0 (d4) carnitine	CAR	C31H57D4NO4	515.485	14.82	24	0
Internal STD	C15 Ceramide-d7	CER	C33H58D7NO3	530.54	16.86	33	1
Internal STD	d18:1-18:1(d9) SM	SM	C41H72D9N2O6P	737.64	16.39	36	2
Internal STD	Hydrog DGDG (18:0-18:0)	DGDG	C51H96O15	948.675	18.5	36	0
Internal STD	Hydrog MGDG (18:0-16:0)	MGDG	C43H82O10	758.591	18.37	34	0
Internal STD	15:0-18:1(d7) PC	PC	C41H73D7NO8P	752.606	16.78	33	1
Internal STD	15:0-18:1(d7) PE	PE	C38H67D7NO8P	710.559	17.01	33	1
Internal STD	15:0-18:1(d7) PG	PG	C39H68D7O10P	741.554	16.19	33	1
Internal STD	15:0-18:1(d7) PI	PI	C42H72D7O13P	829.57	15.97	33	1
Internal STD	15:0-18:1(d7) PS	PS	C39H67D7NO10P	754.549	16.08	33	1
Internal STD	15:0-18:1-D7-PA	PA	C36H62D7O8P	667.517	16.71	33	1
Internal STD	17:0 Lyso PA	LPA	C20H41O7P	424.259	9.9	17	0
Internal STD	17:1 Lyso PG	LPG	C23H45O9P	496.28	7.18	17	1
Internal STD	17:1 Lyso PI	LPI	C26H48O12P	583.288	6.53	17	1
Internal STD	17:1 Lyso PS	LPS	C23H44NO9P	509.275	6.63	17	1
Internal STD	18:1(d7) Lyso PE	LPE	C23H39D7NO7P	486.345	9.05	18	1
Internal STD	stearic_acid_D3	FFA	C18H33D3O2	287.29	14.12	18	0
	CAR 16:0	CAR	C23H45NO4	399.335	8.34	16	0
	CAR 18:0	CAR	C25H49NO4	427.366	10.4	18	0
	FFA 16:0	FFA	C16H32O2	256.24	12.48	16	0
	FFA 18:0	FFA	C18H36O2	284.272	14.13	18	0
	FFA 18:1	FFA	C18H34O2	282.256	12.73	18	1
	FFA 18:2	FFA	C18H32O2	280.24	11.46	18	2
	FFA 18:3	FFA	C18H30O2	278.225	10.23	18	3
	dhCER 16:1	dhCER	C34H67NO3	537.512	16.42	16	1
	dhCER 16:2	dhCER	C34H65NO3	535.496	15.87	16	2
	DAG(14:1/16:3)	DAG	C33H56O5	532.413	16.26	30	4
	DAG(16:2/18:2)	DAG	C37H64O5	588.475	17.38	34	4
	DAG(16:3/18:1)	DAG	C37H64O5	588.475	17.36	34	4
	DAG(18:2/18:2)	DAG	C39H68O5	616.507	17.7	36	4
	DAG(18:2/18:3)	DAG	C39H66O5	614.491	17.15	36	5
	DGDG(16:0/16:0)	DGDG	C47H88O15	892.612	17.14	32	0
	DGDG(16:0/16:1)	DGDG	C47H86O15	890.597	16.52	32	1
	DGDG(16:0/16:2)	DGDG	C47H84O15	888.581	15.91	32	2
	DGDG(16:0/16:3)	DGDG	C47H82O15	886.565	15.38	32	3
	DGDG(18:0/18:1)	DGDG	C51H94O15	946.659	17.98	36	1
	DGDG(18:0/18:2)	DGDG	C51H92O15	944.644	17.48	36	2
	DGDG(18:0/18:3)	DGDG	C51H90O15	942.628	17.01	36	3
	DGDG(16:0/18:0)	DGDG	C49H92O15	920.644	17.9	34	0
	DGDG(16:0/18:1)	DGDG	C49H90O15	918.628	17.27	34	1
	DGDG(16:0/18:2)	DGDG	C49H88O15	916.612	16.7	34	2
	DGDG(16:0/18:3)	DGDG	C49H86O15	914.597	16.16	34	3
	DGDG(18:0/22:0)	DGDG	C55H104O15	1004.74	20.49	40	0
	DGDG(18:0/22:1)	DGDG	C55H102O15	1002.72	20.26	40	1
	DGDG(18:1/18:1)	DGDG	C51H92O15	944.644	17.37	36	2
	DGDG(18:1/18:2)	DGDG	C51H90O15	942.628	16.82	36	3
	DGDG(18:1/18:3)	DGDG	C51H88O15	940.612	16.27	36	4
	DGDG(16:1/18:1)	DGDG	C49H88O15	916.612	16.57	34	2
	DGDG(16:1/18:2)	DGDG	C49H86O15	914.597	15.95	34	3
	DGDG(16:1/18:3)	DGDG	C49H84O15	912.581	15.33	34	4
	DGDG(18:2/18:2)	DGDG	C51H88O15	940.612	15.6	36	4
	DGDG(18:2/18:3)	DGDG	C51H86O15	938.597	15	36	5
	DGDG(18:2/18:4)	DGDG	C51H84O15	936.581	14.5	36	6
	DGDG(18:3/20:0)	DGDG	C53H94O15	970.659	17.7	38	3
	DGDG(18:3/20:1)	DGDG	C53H92O15	968.644	17	38	4
	DGDG(18:3/20:2)	DGDG	C53H90O15	966.628	16.4	38	5
	DGDG(18:3/20:3)	DGDG	C53H88O15	964.612	15.81	38	6
	DGDG(18:3/22:0)	DGDG	C55H98O15	998.691	18.35	40	3
	LPC(14:0)	LPC	C22H46NO7P	467.301	5.76	14	0
	LPC(16:0)	LPC	C24H50NO7P	495.332	8.4	16	0
	LPC(16:1)	LPC	C24H48NO7P	493.317	5.98	16	1
	LPC(18:0)	LPC	C26H54NO7P	523.364	10.61	18	0
	LPC(18:1)	LPC	C26H52NO7P	521.348	8.46	18	1
	LPC(18:2)	LPC	C26H50NO7P	519.332	7.34	18	2
	LPC(18:3)	LPC	C26H48NO7P	517.317	5.89	18	3
	LPC(20:0)	LPC	C28H58NO7P	551.395	12.41	20	0
	LPC(20:1)	LPC	C28H56NO7P	549.379	10.87	20	1
	LPC(20:2)	LPC	C28H54NO7P	547.364	9.49	20	2
	LPC(20:3)	LPC	C28H52NO7P	545.348	8.17	20	3
	LPC(22:0)	LPC	C30H62NO7P	579.426	13.9	22	0
	LPA(16:0)	LPA	C19H39O7P	410.243	8.77	16	0
	LPA(18:0)	LPA	C21H43O7P	438.275	10.67	18	0
	LPA(22:0)	LPA	C25H51O7P	494.337	13.63	22	0
	LPG(16:0)	LPG	C22H45O9P	484.28	7.42	16	0
	LPG(16:1)	LPG	C22H43O9P	482.264	6.77	16	1
	LPG(18:1)	LPG	C24H47O9P	510.296	8.37	18	1
	LPG(18:2)	LPG	C24H45O9P	508.28	6.85	18	2
	LPG(18:3)	LPG	C24H43O9P	506.264	5.41	18	3
	LPG(20:0)	LPG	C26H53O9P	540.343	11.9	20	0
	LPI(16:0)	LPI	C25H49O12P	572.296	7.24	16	0
	LPI(18:2)	LPI	C27H49O12P	596.296	5.7	18	2
	LPI(18:3)	LPI	C27H47O12P	594.281	4.26	18	3
	LPE(16:0)	LPE	C21H44NO7P	453.286	8.63	16	0
	LPE(18:0)	LPE	C23H48NO7P	481.317	10.86	18	0
	LPE(18:1)	LPE	C23H46NO7P	479.301	8.72	18	1
	LPE(18:2)	LPE	C23H44NO7P	477.286	7.1	18	2
	LPE(18:3)	LPE	C23H42NO7P	475.27	5.59	18	3
	LPE(20:0)	LPE	C25H52NO7P	509.348	12.64	20	0
	LPE(20:1)	LPE	C25H50NO7P	507.332	11.1	20	1
	LPE(20:2)	LPE	C25H48NO7P	505.317	9.71	20	2
	LPE(20:3)	LPE	C25H46NO7P	503.301	8.36	20	3
	LPE(22:0)	LPE	C27H56NO7P	537.379	14.12	22	0
	MGDG(16:0/16:0)	MGDG	C41H78O10	730.559	17.79	32	0
	MGDG(16:0/16:1)	MGDG	C41H76O10	728.544	17.15	32	1
	MGDG(18:0/18:0)	MGDG	C45H86O10	786.622	19.01	36	0
	MGDG(18:0/18:1)	MGDG	C45H84O10	784.606	18.59	36	1
	MGDG(18:0/18:2)	MGDG	C45H82O10	782.591	18	36	2
	MGDG(18:0/18:3)	MGDG	C45H80O10	780.575	17.6	36	3
	MGDG(16:0/18:1)	MGDG	C43H80O10	756.575	17.8	34	1
	MGDG(16:0/18:2)	MGDG	C43H78O10	754.559	17.28	34	2
	MGDG(16:0/18:3)	MGDG	C43H76O10	752.544	16.83	34	3
	MGDG(18:1/18:1)	MGDG	C45H82O10	782.591	17.84	36	2
	MGDG(18:1/18:2)	MGDG	C45H80O10	780.575	17.41	36	3
	MGDG(18:1/18:3)	MGDG	C45H78O10	778.559	16.9	36	4
	MGDG(16:1/18:0)	MGDG	C43H80O10	756.575	17.95	34	1
	MGDG(16:1/18:1)	MGDG	C43H78O10	754.559	17.2	34	2
	MGDG(16:1/18:2)	MGDG	C43H76O10	752.544	16.56	34	3
	MGDG(16:1/18:3)	MGDG	C43H74O10	750.528	15.94	34	4
	MGDG(18:3/20:0)	MGDG	C47H84O10	808.606	18.29	38	3
	MGDG(18:3/20:1)	MGDG	C47H82O10	806.591	17.61	38	4
	MGDG(18:3/20:2)	MGDG	C47H80O10	804.575	17.03	38	5
	MGDG(18:3/20:3)	MGDG	C47H78O10	802.559	16.45	38	6
	PA(16:0/16:0)	PA	C35H69O8P	648.473	17.23	32	0
	PA(16:0/16:1)	PA	C35H67O8P	646.457	16.46	32	1
	PA(16:0/16:2)	PA	C35H65O8P	644.442	15.9	32	2
	PA(16:0/18:1)	PA	C37H71O8P	674.489	17.26	34	1
	PA(16:0/18:2)	PA	C37H69O8P	672.473	16.56	34	2
	PA(16:1/18:1)	PA	C37H69O8P	672.473	16.94	34	2
	PA(16:0/18:3)	PA	C37H67O8P	670.457	16	34	3
	PA(16:1/18:2)	PA	C37H67O8P	670.457	16.07	34	3
	PA(16:1/18:3)	PA	C37H65O8P	668.442	15.65	34	4
	PA(18:0/18:2)	PA	C39H73O8P	700.504	17.48	36	2
	PA(18:1/18:1)	PA	C39H73O8P	700.504	17.22	36	2
	PA(18:0/18:3)	PA	C39H71O8P	698.489	16.89	36	3
	PA(18:1/18:2)	PA	C39H71O8P	698.489	16.7	36	3
	PA(18:1/18:3)	PA	C39H69O8P	696.473	16.06	36	4
	PA(18:2/18:2)	PA	C39H69O8P	696.473	16.04	36	4
	PA(18:1/18:4)	PA	C39H67O8P	694.457	15.52	36	5
	PA(18:2/18:3)	PA	C39H67O8P	694.457	15.5	36	5
	PA(18:2/18:4)	PA	C39H65O8P	692.442	14.86	36	6
	PA(18:3/18:3)	PA	C39H65O8P	692.442	14.85	36	6
	PA(18:2/20:0)	PA	C41H77O8P	728.536	18.31	38	2
	PA(18:2/20:1)	PA	C41H75O8P	726.52	17.48	38	3
	PA(18:3/20:0)	PA	C41H75O8P	726.52	17.71	38	3
	PA(18:2/20:2)	PA	C41H73O8P	724.504	16.76	38	4
	PA(18:3/20:1)	PA	C41H73O8P	724.504	16.97	38	4
	PA(18:2/20:3)	PA	C41H71O8P	722.489	16.2	38	5
	PA(18:3/20:2)	PA	C41H71O8P	722.489	16.28	38	5
	PA(18:3/20:3)	PA	C41H69O8P	720.473	15.69	38	6
	PA(18:2/22:0)	PA	C43H81O8P	756.567	18.87	40	2
	PA(18:3/22:0)	PA	C43H79O8P	754.551	18.48	40	3
	PC-COO(16:0/16:0)	PC	C40H80NO8P	733.562	17.21	32	0
	PC-COO(16:0/16:1)	PC	C40H78NO8P	731.547	16.52	32	1
	PC-COO(16:0/16:2)	PC	C40H76NO8P	729.531	15.93	32	2
	PC-COO(16:0/16:3)	PC	C40H74NO8P	727.515	15.36	32	3
	PC-COO(16:0/18:1)	PC	C42H82NO8P	759.578	17.29	34	1
	PC-COO(16:0/18:2)	PC	C42H80NO8P	757.562	16.68	34	2
	PC-COO(16:0/18:3)	PC	C42H78NO8P	755.547	16.14	34	3
	PC-COO(18:0/18:1)	PC	C44H86NO8P	787.609	17.99	36	1
	PC-COO(16:0/20:1)	PC	C44H86NO8P	787.609	17.94	36	1
	PC-COO(18:0/18:2)	PC	C44H84NO8P	785.593	17.5	36	2
	PC-COO(16:0/20:2)	PC	C44H84NO8P	785.593	17.41	36	2
	PC-COO(18:1/18:1)	PC	C44H84NO8P	785.593	17.38	36	2
	PC-COO(18:0/18:3)	PC	C44H82NO8P	783.578	17.03	36	3
	PC-COO(16:0/20:3)	PC	C44H82NO8P	783.578	16.85	36	3
	PC-COO(18:1/18:2)	PC	C44H82NO8P	783.578	16.76	36	3
	PC-COO(18:0/18:4)	PC	C44H80NO8P	781.562	16.25	36	4
	PC-COO(18:1/18:3)	PC	C44H80NO8P	781.562	16.24	36	4
	PC-COO(18:2/18:2)	PC	C44H80NO8P	781.562	16.15	36	4
	PC-COO(18:1/18:4)	PC	C44H78NO8P	779.547	15.59	36	5
	PC-COO(18:2/18:3)	PC	C44H78NO8P	779.547	15.56	36	5
	PC-COO(18:2/18:4)	PC	C44H76NO8P	777.531	14.92	36	6
	PC-COO(18:3/18:3)	PC	C44H76NO8P	777.531	14.9	36	6
	PC-COO(16:0/22:1)	PC	C46H90NO8P	815.64	18.94	38	1
	PC-COO(18:3/20:0)	PC	C46H86NO8P	811.609	17.7	38	3
	PC-COO(18:3/20:1)	PC	C46H84NO8P	809.593	17.02	38	4
	PC-COO(18:3/20:2)	PC	C46H82NO8P	807.578	16.36	38	5
	PC-COO(18:3/20:3)	PC	C46H80NO8P	805.562	15.8	38	6
	PE(16:0/16:1)	PE	C37H72NO8P	689.5	16.76	32	1
	PE(16:0/16:2)	PE	C37H70NO8P	687.484	16.14	32	2
	PE(16:0/16:3)	PE	C37H68NO8P	685.468	15.6	32	3
	PE(16:0/18:1)	PE	C39H76NO8P	717.531	17.48	34	1
	PE(16:0/18:2)	PE	C39H74NO8P	715.515	16.93	34	2
	PE(16:1/18:1)	PE	C39H74NO8P	715.515	16.76	34	2
	PE(16:0/18:3)	PE	C39H72NO8P	713.5	16.37	34	3
	PE(16:1/18:2)	PE	C39H72NO8P	713.5	16.17	34	3
	PE(16:2/18:1)	PE	C39H72NO8P	713.5	16.55	34	3
	PE(16:0/18:4)	PE	C39H70NO8P	711.484	15.91	34	4
	PE(16:1/18:3)	PE	C39H70NO8P	711.484	15.58	34	4
	PE(16:2/18:2)	PE	C39H70NO8P	711.484	15.94	34	4
	PE(16:3/18:1)	PE	C39H70NO8P	711.484	16.06	34	4
	PE(16:2/18:3)	PE	C39H68NO8P	709.468	15.37	34	5
	PE(16:3/18:2)	PE	C39H68NO8P	709.468	15.37	34	5
	PE(16:3/18:3)	PE	C39H66NO8P	707.453	14.77	34	6
	PE(16:0/20:1)	PE	C41H80NO8P	745.562	18.2	36	1
	PE(16:0/20:2)	PE	C41H78NO8P	743.547	17.63	36	2
	PE(18:1/18:1)	PE	C41H78NO8P	743.547	17.53	36	2
	PE(16:0/20:3)	PE	C41H76NO8P	741.531	17.08	36	3
	PE(18:1/18:2)	PE	C41H76NO8P	741.531	17.03	36	3
	PE(18:1/18:3)	PE	C41H74NO8P	739.515	16.49	36	4
	PE(18:2/18:2)	PE	C41H74NO8P	739.515	16.39	36	4
	PE(18:1/18:4)	PE	C41H72NO8P	737.5	15.82	36	5
	PE(18:2/18:3)	PE	C41H72NO8P	737.5	15.81	36	5
	PE(18:2/18:4)	PE	C41H70NO8P	735.484	15.16	36	6
	PE(18:3/18:3)	PE	C41H70NO8P	735.484	15.17	36	6
	PE(18:3/18:4)	PE	C41H68NO8P	733.468	14.75	36	7
	PE(18:2/20:1)	PE	C43H80NO8P	769.562	17.69	38	3
	PE(18:3/20:0)	PE	C43H80NO8P	769.562	17.9	38	3
	PE(18:2/20:2)	PE	C43H78NO8P	767.547	17.14	38	4
	PE(18:3/20:1)	PE	C43H78NO8P	767.547	17.21	38	4
	PE(18:2/20:3)	PE	C43H76NO8P	765.531	16.59	38	5
	PE(18:3/20:2)	PE	C43H76NO8P	765.531	16.6	38	5
	PE(18:3/20:3)	PE	C43H74NO8P	763.515	16	38	6
	PE(18:2/22:0)	PE	C45H86NO8P	799.609	18.95	40	2
	PE(18:2/22:1)	PE	C45H84NO8P	797.593	18.34	40	3
	PE(18:3/22:0)	PE	C45H84NO8P	797.593	18.53	40	3
	PE(18:2/22:2)	PE	C45H82NO8P	795.578	17.77	40	4
	PE(18:2/22:3)	PE	C45H80NO8P	793.562	17.3	40	5
	PE(20:2/22:1)	PE	C47H88NO8P	825.625	18.93	42	3
	PG(16:0/16:3)	PG	C38H69O10P	716.463	14.75	32	3
	PG(16:1/16:2)	PG	C38H69O10P	716.463	14.92	32	3
	PG(16:1/16:1)	PG	C38H71O10P	718.478	15.59	32	2
	PG(16:0/16:2)	PG	C38H71O10P	718.478	15.62	32	2
	PG(16:0/16:0)	PG	C38H75O10P	722.51	16.6	32	0
	PG(16:0/18:0)	PG	C40H79O10P	750.541	17.36	34	0
	PG(16:0/18:1)	PG	C40H77O10P	748.525	16.69	34	1
	PG(16:0/18:2)	PG	C40H75O10P	746.51	16.07	34	2
	PG(16:0/18:3)	PG	C40H73O10P	744.494	15.55	34	3
	PG(16:0/18:4)	PG	C40H71O10P	742.478	15.3	34	4
	PG(16:3/18:2)	PG	C40H69O10P	740.463	14.8	34	5
	PG(16:4/18:1)	PG	C40H69O10P	740.463	14.89	34	5
	PG(16:3/18:3)	PG	C40H67O10P	738.447	14.16	34	6
	PG(16:4/18:2)	PG	C40H67O10P	738.447	14.15	34	6
	PG(16:4/18:3)	PG	C40H65O10P	736.432	13.5	34	7
	PG(18:0/18:1)	PG	C42H81O10P	776.557	17.41	36	1
	PG(16:0/20:1)	PG	C42H81O10P	776.557	17.36	36	1
	PG(18:0/18:2)	PG	C42H79O10P	774.541	16.76	36	2
	PG(16:0/20:2)	PG	C42H79O10P	774.541	16.71	36	2
	PG(16:0/20:3)	PG	C42H77O10P	772.525	16.17	36	3
	PG(18:2/18:2)	PG	C42H75O10P	770.51	15.57	36	4
	PG(18:2/18:3)	PG	C42H73O10P	768.494	14.95	36	5
	PG(18:3/18:3)	PG	C42H71O10P	766.478	14.3	36	6
	PI(16:0/16:0)	PI	C41H79O13P	810.526	16.32	32	0
	PI(16:0/16:1)	PI	C41H77O13P	808.51	15.6	32	1
	PI(16:0/16:2)	PI	C41H75O13P	806.495	14.94	32	2
	PI(16:0/18:1)	PI	C43H81O13P	836.541	16.43	34	1
	PI(16:0/18:2)	PI	C43H79O13P	834.526	15.83	34	2
	PI(16:0/18:3)	PI	C43H77O13P	832.51	15.21	34	3
	PI(16:0/18:4)	PI	C43H75O13P	830.495	14.94	34	4
	PI(18:0/18:2)	PI	C45H83O13P	862.557	16.66	36	2
	PI(18:0/18:3)	PI	C45H81O13P	860.541	16.12	36	3
	PI(18:1/18:2)	PI	C45H81O13P	860.541	15.92	36	3
	PI(18:1/18:3)	PI	C45H79O13P	858.526	15.62	36	4
	PI(18:2/18:2)	PI	C45H79O13P	858.526	15.25	36	4
	PI(18:2/18:3)	PI	C45H77O13P	856.51	14.66	36	5
	PI(18:2/18:4)	PI	C45H75O13P	854.495	14.01	36	6
	PI(18:3/18:3)	PI	C45H75O13P	854.495	13.98	36	6
	PS(14:0/16:0)	PS	C36H70NO10P	707.474	15.64	30	0
	PS(16:0/16:0)	PS	C38H74NO10P	735.505	16.52	32	0
	PS(16:0/16:1)	PS	C38H72NO10P	733.489	15.96	32	1
	PS(14:0/18:1)	PS	C38H72NO10P	733.489	15.93	32	1
	PS(16:1/16:1)	PS	C38H70NO10P	731.474	15.57	32	2
	PS(16:0/18:1)	PS	C40H76NO10P	761.521	16.76	34	1
	PS(16:0/18:2)	PS	C40H74NO10P	759.505	16.13	34	2
	PS(16:0/18:3)	PS	C40H72NO10P	757.489	15.6	34	3
	PS(18:1/18:1)	PS	C42H78NO10P	787.536	17.33	36	2
	PS(16:1/20:1)	PS	C42H78NO10P	787.536	17.32	36	2
	PS(16:2/20:0)	PS	C42H78NO10P	787.536	17.32	36	2
	PS(18:0/20:1)	PS	C44H84NO10P	817.583	18.38	38	1
	PS(18:0/20:2)	PS	C44H82NO10P	815.568	18.06	38	2
	PS(16:1/22:1)	PS	C44H82NO10P	815.568	18.02	38	2
	PS(18:1/20:1)	PS	C44H82NO10P	815.568	18.05	38	2
	PS(16:2/22:0)	PS	C44H82NO10P	815.568	18.02	38	2
	PS(18:1/22:1)	PS	C46H86NO10P	843.599	18.68	40	2
	PS(18:2/22:1)	PS	C46H84NO10P	841.583	18.42	40	3
	PS(20:1/22:1)	PS	C48H90NO10P	871.63	18.93	42	2
	TAG50:3_FA16:0_Na	TAG	C53H96O6	828.721	20.77	50	3
	TAG50:3_FA14:1_Na	TAG	C53H96O6	828.721	20.78	50	3
	TAG50:3_FA16:1_Na	TAG	C53H96O6	828.721	20.79	50	3
	TAG50:3_FA14:0_Na	TAG	C53H96O6	828.721	20.8	50	3
	TAG50:2_FA14:0_Na	TAG	C53H98O6	830.736	21.01	50	2
	TAG50:2_FA16:1_Na	TAG	C53H98O6	830.736	21.01	50	2
	TAG50:2_FA14:1_Na	TAG	C53H98O6	830.736	21.03	50	2
	TAG50:2_FA16:0_Na	TAG	C53H98O6	830.736	21.03	50	2
	TAG50:0_FA16:0_Na	TAG	C53H102O6	834.768	21.63	50	0
	TAG52:6_FA16:1_Na	TAG	C55H94O6	850.705	20.16	52	6
	TAG52:5_FA16:1_Na	TAG	C55H96O6	852.721	20.42	52	5
	TAG52:4_FA14:1_Na	TAG	C55H98O6	854.736	20.72	52	4
	TAG52:4_FA14:0_Na	TAG	C55H98O6	854.736	20.74	52	4
	TAG52:4_FA16:0_Na	TAG	C55H98O6	854.736	20.74	52	4
	TAG52:4_FA16:1_Na	TAG	C55H98O6	854.736	20.74	52	4
	TAG52:3_FA16:0_Na	TAG	C55H100O6	856.752	21.04	52	3
	TAG52:3_FA16:1_Na	TAG	C55H100O6	856.752	21.09	52	3
	TAG52:2_FA16:1_Na	TAG	C55H102O6	858.768	21.36	52	2
	TAG52:2_FA16:0_Na	TAG	C55H102O6	858.768	21.38	52	2
	TAG54:2_FA16:1_Na	TAG	C57H106O6	886.799	21.65	54	2
	TAG54:0_FA16:0_Na	TAG	C57H110O6	890.83	22.12	54	0
	TAG56:3_FA16:1_Na	TAG	C59H108O6	912.815	21.77	56	3
	TAG58:4_FA14:1_Na	TAG	C61H110O6	938.83	21.88	58	4
	TAG60:5_FA16:2_Na	TAG	C63H112O6	964.846	21.71	60	5

## Sheet: sheet3
Supplementary Table 1: Compound semi-quantification expressed as µg/g of fresh leaf powder, sample name, sampling date, biological replicate and condition (I=Inoculated; NI=Non-Inoculated)
Sample Name	Variety	Time	Condition	Biological replicate	year	DGDG(16:0_16:0)	DGDG(16:0_16:1)	DGDG(16:0_16:2)	DGDG(16:0_16:3)	DGDG(18:0_18:1)	DGDG(18:0_18:2)	DGDG(18:0_18:3)	DGDG(16:0_18:0)	DGDG(16:0_18:1)	DGDG(16:0_18:2)	DGDG(16:0_18:3)	DGDG(18:0_22:0)	DGDG(18:0_22:1)	DGDG(18:1_18:1)	DGDG(18:1_18:2)	DGDG(18:1_18:3)	DGDG(16:1_18:1)	DGDG(16:1_18:2)	DGDG(16:1_18:3)	DGDG(18:2_18:2)	DGDG(18:2_18:3)	DGDG(18:2_18:4)	DGDG(18:3_20:0)	DGDG(18:3_20:1)	DGDG(18:3_20:2)	DGDG(18:3_20:3)	DGDG(18:3_22:0)	LPC(14:0)	LPC(16:0)	LPC(16:1)	LPC(18:0)	LPC(18:1)	LPC(18:2)	LPC(18:3)	LPC(20:0)	LPC(20:1)	LPC(20:2)	LPC(20:3)	LPC(22:0)	TG(50:3-FA16:0)	TG(50:3-FA14:1)	TG(50:3-FA16:1)	TG(50:3-FA14:0)	TG(50:2-FA14:0)
						µg/g	µg/g	µg/g	µg/g	µg/g	µg/g	µg/g	µg/g	µg/g	µg/g	µg/g	µg/g	µg/g	µg/g	µg/g	µg/g	µg/g	µg/g	µg/g	µg/g	µg/g	µg/g	µg/g	µg/g	µg/g	µg/g	µg/g	µg/g	µg/g	µg/g	µg/g	µg/g	µg/g	µg/g	µg/g	µg/g	µg/g	µg/g	µg/g	µg/g	µg/g	µg/g	µg/g	µg/g
BC4_I_0hpi	BC4	0hpi	I		2019	44.556	4.67158	0.38326	0.397808	1.0059	12.1383	81.8956	5.80618	56.6373	10.3565	81.1364	0.206037	0.187537	1.75006	2.37534	26.0009	0.352756	2.07264	37.5201	6.03827	145.928	0.172178	14.1224	8.02044	10.4164	63.2001	0.72193	0.00606236	1.98147	0.00379093	0.264144	0.134549	1.55246	0.582234	0.0184849	0.0211238	0.0147271	0.00649879	0.00253164	25.0689	0.258394	13.2015	0.378108	0.180314
BC4_24hpi_I_bio1	BC4	24hpi	I	bio1	2019	69.1143	4.4399	0.559253	1.13064	0.654048	10.005	73.1726	6.25569	44.1504	8.7762	76.9864	0.477528	1.13586	1.38918	1.03573	21.5564	0.267555	1.41066	81.6463	4.63433	120.21	0.37049	24.0739	7.33371	8.20769	108.381	0.890411	0.0158935	2.80309	0.0122974	0.505073	0.131975	0.961738	0.944252	0.0631136	0.0230458	0.0209548	0.0244959	0.0287842	22.171	0.232028	12.4098	0.342046	0.234158
BC4_24hpi_I_bio2	BC4	24hpi	I	bio2	2019	61.4768	6.04827	0.425813	0.775363	0.952892	10.3542	101.066	8.44793	73.4449	7.93084	85.6585	0.483386	0.264335	3.47079	1.67823	40.9339	0.431851	1.25532	68.2733	3.66976	134.476	0.342765	20.0199	12.7179	9.69527	108.378	1.05377	0.00383909	1.67031	0.00300927	0.268926	0.103193	1.04759	0.42806	0.0252848	0.0236632	0.0132309	0.00856217	0.00421569	5.70344	0.0619427	3.18379	0.102455	0.124058
06_BC4_24hpi_I_bio3	BC4	24hpi	I	bio3	2019	64.1345	5.68094	0.496613	0.636394	0.6396	9.19593	72.76	6.53951	35.5675	8.94745	88.489	0.570786	0.318857	1.71758	1.40274	34.8558	0.353853	1.33117	55.7275	3.89159	149.147	0.289874	16.3194	8.43915	10.349	105.509	0.830943	0.00412606	2.07836	0.0075109	0.313098	0.126211	1.2587	0.579409	0.0268972	0.0265974	0.0176099	0.00852286	0.00550597	10.9709	0.116878	5.81806	0.17115	0.168427
BC4_48hpi_I_bio1	BC4	48hpi	I	bio1	2019	72.0259	5.92947	0.338523	0.59646	0.584267	9.34919	71.8787	5.65234	44.2138	14.846	131.011	0.404283	0.467206	1.49323	1.23243	35.5085	0.413111	1.0771	62.3542	3.76831	159.017	0.242304	16.0168	7.35039	7.62561	98.2445	0.638667	0.00177463	1.05379	0.0034664	0.151732	0.0568236	0.549732	0.340621	0.0150388	0.00771265	0.00535422	0.00396225	0.00279935	6.67752	0.0782881	3.68695	0.113234	0.0840912
BC4_48hpi_I_bio2	BC4	48hpi	I	bio2	2019	65.6617	5.51448	0.544139	1.09011	0.55482	8.50584	63.7009	6.52743	35.8968	6.18326	55.1969	0.391204	0.85733	1.45764	1.17788	27.5972	0.387744	1.64135	82.1494	3.93132	102.957	0.387302	21.4578	7.79289	8.60149	100.656	1.0391	0.0135485	2.87974	0.0114593	0.506108	0.147966	0.991045	0.944202	0.0579814	0.0250365	0.0210231	0.0232752	0.0260838	15.1245	0.16927	8.68912	0.255105	0.171395
BC4_48hpi_I_bio3	BC4	48hpi	I	bio3	2019	63.1163	4.16669	0.310552	0.57312	0.611366	9.32819	82.8391	6.83216	68.5163	16.0738	129.77	0.594578	0.430478	1.75116	1.19899	28.9162	0.242002	0.941271	60.8177	4.38725	163.388	0.28233	18.9778	9.22548	10.4331	105.734	0.859171	0.00308753	1.42872	0.00384482	0.222024	0.074105	0.734932	0.360389	0.0269844	0.0171208	0.0104246	0.00669162	0.00586393	14.8101	0.150946	8.02123	0.226171	0.210551
BC4_NI_0hpi	BC4	0hpi	NI		2019	61.4451	5.93489	0.43733	0.883676	0.735313	7.34692	74.5188	6.65918	47.5558	6.48832	107.133	0.27129	0.209093	1.5564	1.12218	34.7273	0.472863	1.08316	75.0204	4.14734	138.091	0.217174	18.0037	7.69063	6.43161	85.7584	0.73217	0.0020651	1.21655	0.00254672	0.18496	0.114642	0.715735	0.202648	0.0141178	0.0113	0.00628557	0.00292799	0.00244843	3.10174	0.0325536	1.64326	0.0511963	0.0639686
BC4_24hpi_NI_bio1	BC4	24hpi	NI	bio1	2019	58.4505	5.77902	0.528731	0.495072	0.656287	12.3574	64.5069	5.95244	94.8274	37.3723	141.483	0.264555	0.487444	1.31978	2.54437	39.3696	0.456083	2.41794	59.2578	8.13166	132.03	0.232143	16.5211	10.0577	12.0185	95.7005	1.01699	0.00382088	2.21503	0.00882817	0.287911	0.107797	1.03334	0.85745	0.0312911	0.0133331	0.00760452	0.00765696	0.00464692	9.44471	0.1033	5.51168	0.162243	0.120989
BC4_24hpi_NI_bio2	BC4	24hpi	NI	bio2	2019	67.4193	5.8679	0.355646	0.405689	0.811375	15.3727	81.8985	7.74863	77.8318	34.121	164.411	0.297003	0.550924	1.33571	2.39186	37.7329	0.423888	1.73668	51.3716	7.75959	147.301	0.162974	20.0851	8.75263	11.6464	81.4221	1.13838	0.00224121	1.36096	0.00366784	0.242598	0.0664136	0.480905	0.306483	0.0301268	0.00949415	0.0053086	0.00414655	0.00538191	12.2606	0.141936	7.45408	0.216899	0.0867768
BC4_24hpi_NI_bio3	BC4	24hpi	NI	bio3	2019	77.7678	8.23977	0.63796	0.590465	1.08004	19.1772	71.4316	8.46645	95.735	28.1932	118.343	0.181425	0.260166	2.11296	3.38809	48.8847	0.694407	3.15119	58.2937	8.18712	120.453	0.160908	16.782	12.6832	14.6151	81.7471	1.15104	0.00298647	1.75333	0.00305261	0.282495	0.0799973	0.82684	0.434483	0.0317464	0.0173375	0.00856967	0.00572968	0.00469453	4.48736	0.0481079	2.54955	0.069464	0.0855874
BC4_48hpi_NI_bio1	BC4	48hpi	NI	bio1	2019	75.9979	9.14402	0.826348	0.719686	1.49144	24.7612	95.4053	9.17068	137.454	55.1786	208.096	0.263819	0.379733	2.42573	5.12654	53.7001	0.698055	4.79235	78.0249	14.3507	200.855	0.239614	22.3432	14.9408	22.1059	111.916	1.14256	0.00441863	2.81391	0.00531997	0.355774	0.173126	1.41103	0.626241	0.0354494	0.0232463	0.0127202	0.0080398	0.00533317	13.08	0.145572	7.406	0.209562	0.152296
BC4_48hpi_NI_bio2	BC4	48hpi	NI	bio2	2019	91.7336	6.61433	0.463104	0.836599	0.75001	12.554	86.0637	7.61136	52.8296	21.4217	152.689	0.46434	0.543965	1.76812	1.20212	33.4841	0.431888	0.996178	66.9785	4.23991	161.287	0.177067	22.4899	8.34225	9.73348	88.6904	0.823996	0.00550182	2.09813	0.00449816	0.265601	0.0807297	0.934425	0.831151	0.0264302	0.015151	0.00888815	0.00621936	0.00627084	12.7153	0.135234	6.64154	0.188998	0.129302
BC4_48hpi_NI_bio3	BC4	48hpi	NI	bio3	2019	44.2028	3.49415	0.305113	0.521016	0.780621	9.28532	71.3897	6.64707	55.4855	8.29912	86.7971	0.2283	0.156335	1.40594	1.29501	22.3801	0.220917	1.11278	51.525	4.52577	111.313	0.179257	14.7184	7.42624	8.87723	71.9683	0.613991	0.00252168	1.36854	0.0025932	0.185111	0.101427	0.851404	0.284999	0.0179975	0.0155479	0.00869977	0.00421357	0.00376461	2.88562	0.0305435	1.56917	0.0510709	0.0636903
F26P92_I_0hpi	F26P92	0hpi	I		2019	31.4574	1.64417	0.196506	0.126712	0.661077	6.7989	50.4718	8.0994	16.8643	3.21075	25.2393	0.417716	0.21562	0.623228	0.694399	10.9892	0.116604	0.724506	12.3869	2.34393	64.1318	0.075333	11.1826	1.95114	3.20624	24.2603	0.522541	0.00778064	2.68628	0.0126047	0.377791	0.273371	2.10052	1.03556	0.0325771	0.0195462	0.0169796	0.00621986	0.00498479	8.73981	0.0950453	4.70208	0.148553	0.192174
F26P92_24hpi_I_bio1	F26P92	24hpi	I	bio1	2019	46.5099	2.26156	0.23119	0.242426	0.772867	5.80269	52.6698	11.5014	26.746	2.64423	19.866	0.250553	0.211802	0.569269	0.634836	12.3546	0.148688	0.709264	20.1505	1.6672	57.1857	0.0857777	11.7026	2.2535	3.18791	33.2249	0.563414	0.00422354	1.78383	0.0066682	0.367733	0.141818	1.20198	0.504825	0.0279092	0.015359	0.0108126	0.00642361	0.0051739	8.61597	0.1029	4.94769	0.154687	0.20108
F26P92_24hpi_I_bio2	F26P92	24hpi	I	bio2	2019	27.3349	1.45337	0.176546	0.119341	0.300389	6.31789	20.0667	4.02739	18.6593	8.29405	16.6752	0.0802056	0.144946	0.323677	0.969202	7.92185	0.0997195	0.803349	11.7726	1.86286	20.9704	0.04573	6.28798	1.50487	3.44673	14.3883	0.422499	0.00263097	1.00884	0.00232756	0.181795	0.0344343	0.550351	0.560799	0.0215204	0.00761179	0.00408434	0.0028566	0.00253865	7.00761	0.0848582	3.99003	0.117396	0.0899925
F26P92_24hpi_I_bio3	F26P92	24hpi	I	bio3	2019	40.306	1.74765	0.213761	0.329179	0.65825	7.6768	46.4732	9.2315	19.4894	3.83525	29.8937	0.260436	0.260178	0.527827	0.664413	8.83545	0.11259	0.720496	30.244	2.18475	56.0534	0.107073	14.0564	1.88369	3.21019	33.3706	0.589124	0.0025527	1.37498	0.00386208	0.275542	0.0983613	0.854107	0.387071	0.0278738	0.0105336	0.00829233	0.00392519	0.00525078	13.4702	0.142434	7.39858	0.220419	0.259676
F26P92_48hpi_I_bio1	F26P92	48hpi	I	bio1	2019	42.8293	2.88008	0.321521	0.250368	0.843841	19.6289	58.7703	7.17858	30.4639	14.2898	50.9195	0.642339	0.648861	1.0202	2.04174	19.6822	0.260832	1.51558	19.7799	4.67574	66.7073	0.0572849	12.8532	3.04562	6.93956	32.3041	0.728807	0.00463961	1.87135	0.00400461	0.356035	0.112535	0.940872	0.760646	0.0382048	0.0129545	0.00866015	0.00484646	0.00435287	7.47347	0.0746288	4.03625	0.116882	0.106363
F26P92_48hpi_I_bio2	F26P92	48hpi	I	bio2	2019	36.9335	1.96837	0.228971	0.307452	0.589295	9.78794	58.0333	6.84752	24.4363	5.69255	39.1298	0.485033	0.356018	0.626352	0.913027	11.5954	0.12262	0.810376	26.1355	2.8843	75.7015	0.0855565	11.4096	2.35059	4.5345	39.0426	0.585856	0.00723323	1.88628	0.00477749	0.269187	0.100784	1.51914	1.03013	0.0273062	0.0117629	0.0114286	0.00682147	0.00489817	9.19806	0.0963723	5.06714	0.150047	0.167294
F26P92_48hpi_I_bio3	F26P92	48hpi	I	bio3	2019	145.216	10.2909	1.0857	0.697212	1.77936	53.226	192.369	15.0737	121.307	122.946	299.524	0.449027	1.30504	2.89801	10.3395	95.5256	1.05085	5.46995	69.9361	25.047	257.864	0.170996	28.7322	10.9123	28.7866	97.8457	1.46646	0.00366463	1.49739	0.00710162	0.229078	0.0924145	0.616333	0.617812	0.0249601	0.00632996	0.00412951	0.00311541	0.0023525	70.0633	0.784764	37.4596	1.1568	0.427349
F26P92_NI_0hpi	F26P92	0hpi	NI		2019	52.7115	5.24694	0.468811	0.184325	1.56764	37.372	165.388	9.57851	71.0324	87.8234	255.049	0.148787	0.117899	2.48055	7.40503	57.3276	0.542568	2.74084	20.4541	15.4302	237.085	0.0688107	12.3519	8.44455	21.3708	51.5265	0.655665	0.0021045	0.94518	0.00376033	0.176339	0.100475	0.673823	0.294688	0.0136451	0.00920733	0.00559427	0.0020667	0.00158876	3.63696	0.0392402	1.99884	0.0616651	0.0627709
F26P92_24hpi_NI_bio1	F26P92	24hpi	NI	bio1	2019	55.5647	3.18721	0.268642	0.158068	0.731106	11.6378	104.727	10.1797	27.0296	15.9861	118.005	0.0663743	0.0397796	0.794212	1.22721	25.8604	0.126953	0.72912	14.331	4.194	178.411	0.0937196	14.687	3.14802	6.04743	45.2756	0.569742	0.00496482	1.8768	0.0135487	0.333058	0.191936	1.49173	0.74594	0.0213308	0.0184644	0.0146163	0.00617222	0.00336887	6.37525	0.0607872	3.40835	0.0964919	0.128633
F26P92_24hpi_NI_bio2	F26P92	24hpi	NI	bio2	2019	44.8171	3.93973	0.266632	0.155931	0.645922	12.7307	103.411	8.10865	23.7623	24.5856	140.536	0.155253	0.100436	0.734534	1.69771	25.5555	0.229158	0.961736	10.4299	4.39272	173.68	0.0467969	9.6446	3.61608	5.96816	32.9051	0.612022	0.00696192	2.14461	0.0228767	0.426967	0.373546	1.55207	0.709159	0.0322082	0.0225277	0.0174405	0.00808825	0.00343661	3.65942	0.0403504	2.20425	0.0667833	0.0908094
F26P92_24hpi_NI_bio3	F26P92	24hpi	NI	bio3	2019	82.3711	5.78827	0.708633	0.360454	1.28924	36.7063	179.032	10.2288	104.312	91.5363	250.907	0.701197	1.35118	2.01764	7.43173	64.8979	0.537389	3.92114	41.4519	21.8067	257.581	0.158892	23.0468	9.44705	18.2019	77.6287	1.34102	0.00270606	1.24355	0.00953866	0.232493	0.146342	0.716983	0.567999	0.02669	0.00747276	0.00677553	0.00341574	0.0030316	13.8756	0.15354	7.69921	0.234707	0.178452
F26P92_48hpi_NI_bio1	F26P92	48hpi	NI	bio1	2019	80.04	5.53861	0.52397	0.322134	1.21554	21.1494	130.286	12.6725	43.7552	19.016	99.7216	0.382779	0.386542	1.42627	2.23491	33.3811	0.419354	1.88601	28.7128	5.94453	161.18	0.128939	19.4249	5.66615	7.74718	55.4979	1.06996	0.00462144	1.98527	0.0145178	0.359067	0.351447	1.17509	0.652894	0.0329502	0.0168104	0.0128814	0.00577689	0.00349316	11.8692	0.129087	6.70541	0.196476	0.177482
F26P92_48hpi_NI_bio2	F26P92	48hpi	NI	bio2	2019	85.5121	6.66142	0.536137	0.450807	1.33021	23.6557	182.665	12.1029	46.4693	28.8756	168.31	0.623562	0.519749	1.78886	2.53307	40.0784	0.504173	2.20291	41.0764	8.29296	238.01	0.215886	21.5879	6.15153	11.5012	83.2563	0.919556	0.00429102	1.57446	0.0081143	0.289614	0.218799	0.970652	0.635982	0.0288728	0.0117264	0.0117109	0.00551342	0.00298538	14.2772	0.157851	7.9566	0.238486	0.203465
F26P92_48hpi_NI_bio3	F26P92	48hpi	NI	bio3	2019	62.7451	5.97863	0.42883	0.281869	1.40929	23.2625	166.99	13.152	72.4752	72.7503	373.055	0.0658582	0.0418305	1.93455	4.23446	61.2498	0.401941	1.56854	28.8723	10.9606	307.715	0.110773	20.0708	6.35155	15.365	55.9727	0.941793	0.00277442	1.14056	0.00522036	0.217439	0.114423	0.933473	0.32456	0.0186616	0.0102875	0.00844408	0.00271283	0.00254388	4.00966	0.0393939	2.27293	0.0626357	0.0865453
Kish_I_0hpi	Kish	0hpi	I		2019	21.6371	1.24156	0.236647	0.484723	0.338032	1.13337	18.6043	5.08527	9.29285	0.793397	14.9486	0.0566413	0.0528584	0.177808	0.116591	3.5766	0.0864124	0.357094	21.5392	0.742801	34.1139	0.100674	12.8915	0.934715	0.620489	17.0923	0.562479	0.00327139	1.66146	0.0107712	0.281674	0.160736	1.28358	0.469535	0.050634	0.0131298	0.0112083	0.00508802	0.00794808	3.66726	0.0415357	2.03868	0.0610734	0.087747
Kish_24hpi_I_bio1	Kish	24hpi	I	bio1	2019	44.4467	3.13269	0.31132	0.588113	0.650347	2.85603	52.8703	7.62344	56.4561	3.07385	55.7328	0.225349	0.100001	0.894521	0.457607	12.4075	0.164352	0.578638	32.8259	1.79546	91.4959	0.152912	18.6755	3.38935	2.43668	43.5633	0.91456	0.00442226	1.78414	0.00503236	0.335846	0.0929888	1.3438	0.336958	0.0436177	0.0177803	0.0139971	0.00733414	0.00576365	5.05103	0.0532047	2.68414	0.0892125	0.177871
Kish_24hpi_I_bio2	Kish	24hpi	I	bio2	2019	111.015	9.90851	0.552614	1.2058	0.794029	12.8031	167.531	10.1039	68.4894	16.1802	194.868	0.624936	0.425679	1.42596	1.18789	45.4502	0.459572	0.930278	75.1975	3.56962	238.394	0.223888	32.5738	8.76123	11.7482	122.538	1.01213	0.00215109	1.19945	0.00307667	0.223424	0.0552819	0.615773	0.25409	0.0295892	0.0121917	0.0101913	0.0051717	0.00445549	6.13895	0.0618798	3.31087	0.0928106	0.109639
Kish_24hpi_I_bio3	Kish	24hpi	I	bio3	2019	28.0867	2.21723	0.327774	0.310229	0.641614	5.95238	40.0355	5.49034	35.1944	5.12203	36.0435	0.177698	0.138774	0.634933	0.602473	9.29846	0.105048	0.890255	21.622	2.3274	54.9613	0.0919351	14.2839	2.43693	4.02288	30.6057	0.602163	0.00263367	1.39203	0.00409478	0.292858	0.0642405	0.899128	0.322703	0.0407422	0.0130875	0.00994484	0.00557147	0.00540858	3.83456	0.0420782	2.16476	0.06328	0.0968817
Kish_48hpi_I_bio1	Kish	48hpi	I	bio1	2019	40.7102	3.78094	0.354119	0.359741	0.675326	7.47352	71.5447	6.51313	50.8028	7.72484	53.6665	0.436895	0.451972	0.620099	0.58942	13.5559	0.171123	0.859894	23.0435	2.59384	82.9526	0.0641273	18.7431	3.1908	4.78812	36.7881	1.13509	0.00334272	1.47891	0.00412356	0.248846	0.0645597	0.746913	0.387424	0.0445528	0.0108004	0.00813869	0.00519802	0.0049438	7.14779	0.075133	3.68355	0.116519	0.140566
Kish_48hpi_I_bio2	Kish	48hpi	I	bio2	2019	49.4951	4.33401	0.445142	0.814923	0.611821	5.69336	72.7446	6.04186	51.2669	5.96722	78.5137	0.614025	0.394709	1.02972	0.596265	17.6075	0.048015	0.777055	44.4866	2.53893	99.8367	0.170774	19.0778	3.85129	4.72198	59.6639	0.705367	0.00293062	1.6103	0.00532045	0.314137	0.0629045	0.993254	0.34066	0.0432723	0.0136247	0.0124676	0.00646017	0.005626	11.876	0.12317	6.46332	0.189856	0.255706
Kish_48hpi_I_bio3	Kish	48hpi	I	bio3	2019	57.5289	4.44957	0.469197	0.703697	0.760439	6.25411	85.5081	7.7573	66.3358	7.55824	99.4495	0.746442	0.39699	1.27889	0.734643	20.8269	0.235142	0.891488	46.8805	2.90155	125.768	0.207971	25.3904	4.84015	5.75003	69.1782	0.86771	0.00415333	2.13409	0.00672196	0.337511	0.0801623	1.5297	0.663838	0.0422173	0.0154966	0.0133184	0.00785871	0.00582372	9.36997	0.0943773	4.75319	0.0860864	0.186509
Kish_NI_0hpi	Kish	0hpi	NI		2019	57.811	6.07922	0.650604	0.890521	0.645554	8.48475	73.2884	6.98276	49.3046	9.13428	75.4797	0.513703	0.939934	0.78761	0.840998	20.0251	0.313554	1.17898	48.0318	3.36202	96.4099	0.163892	19.5851	4.33288	7.01631	63.7926	0.722841	0.0140786	3.44804	0.0326403	0.777015	0.289435	0.940604	1.28757	0.10032	0.0217294	0.0131834	0.0135455	0.0242072	20.5761	0.227719	11.9964	0.337935	0.170788
Kish_24hpi_NI_bio1	Kish	24hpi	NI	bio1	2019	48.0181	4.5598	0.403786	0.520503	0.638581	4.21991	62.6105	7.70485	47.6491	3.95625	62.1654	0.253498	0.130409	1.03574	0.604031	22.4801	0.304836	0.894493	30.8359	2.39882	103.02	0.122037	18.6378	3.97202	3.28076	48.5285	0.937319	0.00409082	1.94145	0.00837033	0.336312	0.199864	1.23874	0.330836	0.037946	0.0184942	0.0106821	0.00547208	0.00547546	4.42395	0.0512441	2.37909	0.074834	0.150484
Kish_24hpi_NI_bio2	Kish	24hpi	NI	bio2	2019	37.5446	2.72648	0.331383	0.733817	0.514578	2.75381	51.9025	5.58755	34.9885	2.21068	53.4243	0.225305	0.149805	0.585144	0.279251	11.4358	0.146526	0.500995	37.1353	1.74248	78.2611	0.112804	16.771	2.86305	2.03404	35.9869	0.622569	0.00351894	1.57839	0.00421277	0.266767	0.136734	1.06891	0.245536	0.0317291	0.0119797	0.00807482	0.00413944	0.00432638	6.26908	0.0662341	3.58812	0.112586	0.2113
Kish_24hpi_NI_bio3	Kish	24hpi	NI	bio3	2019	61.3666	6.20696	0.519785	0.431728	0.643948	10.8049	71.9274	7.91309	67.1033	14.1121	90.5469	0.638682	0.464074	0.976664	1.26488	25.1857	0.303933	1.42876	31.778	3.62334	89.4474	0.110825	21.705	4.53786	8.24578	56.368	1.36678	0.00851284	2.17573	0.00395695	0.299541	0.0507619	1.75667	1.43605	0.0355921	0.0133741	0.0111196	0.00790626	0.00609964	5.29759	0.0565753	2.95414	0.0863883	0.108152
Kish_48hpi_NI_bio1	Kish	48hpi	NI	bio1	2019	32.3331	1.9011	0.263505	0.497678	0.580244	3.8644	48.4103	6.51108	29.9985	3.11059	54.381	0.218045	0.120078	0.641886	0.41935	11.866	0.117772	0.514309	31.2589	2.14962	74.6821	0.152926	17.2663	2.99197	3.16843	42.1325	0.613987	0.00227772	1.51075	0.0047327	0.255129	0.155257	0.910543	0.292728	0.0294217	0.0123526	0.00921032	0.00409489	0.00987668	7.57407	0.0801049	4.07761	0.127992	0.201081
Kish_48hpi_NI_bio2	Kish	48hpi	NI	bio2	2019	39.3085	2.52237	0.158996	0.493641	0.49126	1.46081	42.8589	6.69171	18.9187	1.06953	28.1336	0.10978	0.0716393	0.756868	0.324343	13.2261	0.168867	0.314972	29.8706	0.980958	61.4909	0.117251	17.0148	3.00825	1.51045	36.3094	0.630906	0.00362016	1.53583	0.00443777	0.263042	0.126061	1.09296	0.259331	0.0335632	0.0135979	0.00813072	0.00435006	0.00485037	6.28249	0.064341	3.12418	0.105777	0.228249
Kish_48hpi_NI_bio3	Kish	48hpi	NI	bio3	2019	39.9692	3.27604	0.382584	0.390378	0.434782	4.11385	50.1191	5.36509	24.4151	4.41146	53.5703	0.247245	0.294608	0.496075	0.486492	18.7116	0.186619	0.824244	23.0619	2.23686	68.7264	0.0940903	14.4502	2.83274	3.44149	38.6751	0.686724	0.00365321	1.68934	0.011884	0.295184	0.183188	0.977081	0.732677	0.033194	0.0113929	0.00735671	0.00578177	0.00306646	9.64613	0.104809	5.14325	0.153862	0.169367
Terold_I_0hpi	Terold	0hpi	I		2019	44.7322	3.32693	0.186888	0.26625	0.511071	3.49645	56.0563	4.78415	13.3358	3.18271	49.4389	0.321427	0.144984	0.578395	0.520881	16.1713	0.200761	0.498207	22.7613	1.29822	95.6415	0.113374	7.04942	3.02842	4.14322	72.4876	0.318074	0.00380797	1.22242	0.0058086	0.422181	0.169255	1.0779	0.387187	0.0658259	0.0231311	0.0425428	0.0187684	0.00433123	4.21289	0.0412152	2.16325	0.0605593	0.110533
Terold_24hpi_I_bio1	Terold	24hpi	I	bio1	2019	33.0884	2.50397	0.134179	0.175824	0.62707	3.888	41.8753	5.53949	9.78194	2.3864	21.5846	0.164344	0.12201	0.512232	0.499982	9.17983	0.151761	0.448084	15.5974	1.03658	44.261	0.0888118	8.87544	2.09158	2.96867	40.7924	0.578329	0.00405041	1.29518	0.00480187	0.506326	0.190582	1.24471	0.445112	0.108442	0.0217122	0.0427021	0.0179898	0.0109977	9.02266	0.0874537	4.59686	0.131217	0.176035
Terold_24hpi_I_bio2	Terold	24hpi	I	bio2	2019	39.9915	3.22144	0.188535	0.236688	0.617916	5.26485	48.4545	4.9679	14.3354	4.28995	40.1695	0.159972	0.15919	0.569902	0.558127	14.0996	0.229246	0.594797	22.0166	1.50854	66.4434	0.116645	10.4232	2.31021	3.85862	58.3589	0.59681	0.00320143	1.4459	0.00565896	0.705836	0.222894	1.6376	0.513005	0.148548	0.0244527	0.0543432	0.0195506	0.0160404	9.4902	0.106717	5.28469	0.15883	0.181706
Terold_24hpi_I_bio3	Terold	24hpi	I	bio3	2019	48.1256	3.00599	0.220022	0.250748	0.590666	5.26722	63.3619	4.99735	23.2265	10.703	83.6919	0.13317	0.342632	0.728195	0.721095	19.6752	0.231063	0.617175	23.2887	2.71965	94.031	0.136654	12.5112	2.72489	4.27275	65.4228	0.694311	0.0043037	1.53846	0.0082147	0.368214	0.245784	1.60803	0.651773	0.156323	0.02276	0.0571067	0.0214467	0.011861	9.43188	0.0930283	4.83448	0.147668	0.136092
Terold_48hpi_I_bio1	Terold	48hpi	I	bio1	2019	38.7819	2.22481	0.235584	0.197025	0.771434	6.30026	55.5842	5.3594	37.405	20.372	91.5341	0.0971739	0.24521	1.04621	1.33537	19.8389	0.219017	0.788315	17.6089	4.16897	82.0489	0.0983429	13.9304	3.12422	4.47189	49.4351	1.04182	0.00375969	1.52804	0.00977735	0.656242	0.279538	1.19395	0.598109	0.166459	0.0161633	0.0420949	0.0164736	0.0111651	18.8539	0.206371	10.8148	0.311143	0.242144
Terold_48hpi_I_bio2	Terold	48hpi	I	bio2	2019	51.5831	3.39605	0.185375	0.301484	0.412477	4.12029	46.6267	5.05878	14.2154	4.90976	41.4933	0.405372	0.401062	0.45907	0.484147	14.3189	0.234651	0.499319	26.1427	1.35483	65.663	0.112909	7.8935	2.32881	3.0821	57.2576	0.522333	0.00419657	1.31774	0.00549511	0.432059	0.248581	1.29268	0.442901	0.0810464	0.0160138	0.0262426	0.012145	0.00956327	9.16	0.0967508	4.82124	0.147226	0.170385
Terold_48hpi_I_bio3	Terold	48hpi	I	bio3	2019	55.8622	4.32329	0.266713	0.342727	0.593914	5.45104	64.1096	5.43059	18.37	10.3137	78.0094	0.154325	0.263561	0.64519	0.75542	26.269	0.3642	0.8261	36.0638	2.69429	90.708	0.190811	12.3496	3.26084	5.80293	81.1256	0.773779	0.00446472	1.73639	0.00784659	0.791487	0.249916	1.56979	0.708127	0.212234	0.0247416	0.080676	0.0258958	0.014587	9.87827	0.107422	5.17291	0.159932	0.146702
Terold_NI_0hpi	Terold	0hpi	NI		2019	26.6236	1.52328	0.115083	0.120501	0.45602	2.85612	33.3824	4.41573	19.726	9.88332	55.1964	0.042899	0.131711	0.462554	0.474497	11.3578	0.148235	0.343384	11.4794	2.06252	45.0126	0.0549155	9.60419	1.59573	1.74691	27.7044	0.848595	0.00481774	1.5704	0.00857274	0.687995	0.240544	0.870474	0.48698	0.156588	0.0130457	0.0230399	0.00982766	0.0127626	17.8608	0.195798	9.60754	0.284031	0.21346
Terold_24hpi_NI_bio1	Terold	24hpi	NI	bio1	2019	32.7683	2.3575	0.137857	0.221249	0.582787	3.98844	44.7056	5.33246	16.2121	6.37989	43.6751	0.159067	0.283328	0.420205	0.416926	9.66321	0.157256	0.405005	19.934	1.61903	52.1966	0.0783097	9.24093	1.9514	2.61906	41.6261	0.626977	0.00493445	1.45217	0.00508208	0.557253	0.296137	1.19151	0.530821	0.120191	0.0164437	0.0424222	0.0152429	0.00838762	12.8329	0.139113	4.03575	0.205583	0.195217
Terold_24hpi_NI_bio2	Terold	24hpi	NI	bio2	2019	49.0123	3.3232	0.162179	0.161601	0.521039	3.92873	61.6988	5.13716	18.2695	8.57488	80.7146	0.449625	0.380367	0.488701	0.487074	13.884	0.171436	0.37022	12.4898	1.50815	83.7985	0.0419214	6.3762	2.40126	2.60933	40.9437	0.369614	0.00454568	1.44412	0.00667583	0.517008	0.269006	1.10343	0.424612	0.0755899	0.014718	0.0229142	0.00993058	0.00601475	8.98215	0.0951427	4.72532	0.141651	0.169146
Terold_24hpi_NI_bio3	Terold	24hpi	NI	bio3	2019	23.5046	2.31199	0.15875	0.158719	0.653441	5.70967	36.4076	3.64298	18.4348	12.0758	38.544	0.0380864	0.0976664	0.71706	0.924225	13.4172	0.252477	0.601344	13.4886	2.35783	41.0745	0.0727513	9.8302	2.03979	3.19462	33.1919	0.839934	0.00313824	1.40469	0.00630742	0.510267	0.216545	0.893993	0.465728	0.138879	0.0101691	0.0227007	0.0095864	0.0149703	9.06071	0.0955809	4.6667	0.136353	0.0909989
Terold_48hpi_NI_bio1	Terold	48hpi	NI	bio1	2019	34.5143	2.43993	0.173968	0.21766	0.523873	2.69544	35.5012	4.49702	18.0435	7.34012	39.6925	0.0356114	0.104629	0.490942	0.456619	15.896	0.219304	0.500976	21.3906	1.76198	46.3597	0.117961	12.0857	2.11278	2.45422	42.2478	0.983643	0.00654258	1.74031	0.0106729	0.692332	0.280808	1.33689	0.666104	0.183037	0.0150734	0.0323119	0.0138666	0.0192351	14.9151	0.183507	8.56747	0.274623	0.19166
Terold_48hpi_NI_bio2	Terold	48hpi	NI	bio2	2019	27.5319	1.74389	0.108202	0.135328	0.354556	2.50542	24.8062	4.20752	9.41157	4.49389	28.0677	0.0882647	0.204955	0.254444	0.387579	8.33026	0.146078	0.322701	11.3003	1.16359	27.3514	0.0540499	6.42471	1.16265	1.42196	24.6079	0.514639	0.00727132	1.51692	0.00666224	0.482819	0.139662	0.871341	0.704853	0.119415	0.0110106	0.0282428	0.0111388	0.010267	29.211	0.31308	16.3365	0.465285	0.209552
Terold_48hpi_NI_bio3	Terold	48hpi	NI	bio3	2019	27.5898	1.81528	0.126737	0.100622	0.486265	2.29007	23.4479	3.6084	14.7396	8.06977	26.6064	0.0202573	0.0795359	0.455488	0.403465	9.08991	0.164253	0.422589	9.53885	1.42197	29.2782	0.0479842	6.81678	1.39464	1.35314	22.5352	0.657714	0.00591497	1.49142	0.00785806	0.72698	0.213695	0.79547	0.368237	0.239864	0.0137919	0.039886	0.0126765	0.0183308	11.1625	0.130805	6.17655	0.189644	0.135596
BC4_I_0hpi	BC4	0hpi	I		2021	50.3406	4.27395	0.268009	0.339778	0.582362	5.17122	43.0221	6.38617	32.6161	6.86081	57.3649	0.691828	0.949668	0.693711	0.917367	21.736	0.319643	0.934675	47.7361	2.87237	87.6354	0.0697536	9.91258	5.55183	4.75873	57.3004	0.525759	0.00180377	1.15111	0.00310579	0.200563	0.0959008	0.778934	0.265068	0.0183819	0.00661648	0.00562733	0.00399953	0.004153	11.8882	0.135728	6.68029	0.22849	0.322813
BC4_24hpi_I_bio1	BC4	24hpi	I	bio1	2021	30.4975	1.95627	0.126768	0.16721	0.464277	2.49237	26.3532	2.97384	28.3284	7.9638	44.0116	0.0320531	0.10208	0.744683	0.971979	20.5366	0.206431	0.578287	27.7322	2.37733	41.9719	0.0293723	7.68776	4.08298	3.56235	29.8385	0.563408	0.00214828	0.793887	0.0019224	0.146815	0.0174045	0.412113	0.310925	0.0185191	0.00497522	0.00367791	0.002195	0.00343823	15.5895	0.185553	8.6124	0.271953	0.2204
BC4_24hpi_I_bio2	BC4	24hpi	I	bio2	2021	47.9708	3.1568	0.182344	0.299769	0.437858	3.27516	28.1588	4.8954	23.2496	5.67124	42.8481	0.0669204	0.16852	0.675386	0.710182	15.7409	0.251047	0.70341	38.812	1.89312	50.1578	0.1026	9.83619	4.41982	3.4113	44.4791	0.487339	0.00165523	0.893078	0.00317821	0.139524	0.0585006	0.494546	0.277295	0.018598	0.00596574	0.00396274	0.00346937	0.00387993	8.40478	0.0946777	4.47425	0.144884	0.124131
BC4_24hpi_I_bio3	BC4	24hpi	I	bio3	2021	19.9628	1.24477	0.090341	0.105117	0.38267	1.92936	21.2335	1.90556	15.8251	6.38598	26.5132	0.00417726	0.0302465	0.398516	0.68057	9.40984	0.133977	0.42826	16.5865	1.97491	25.3083	0.0128776	7.15774	1.98429	2.1247	16.8323	0.727143	0.00225138	1.12808	0.00377698	0.21109	0.0368816	0.462907	0.443842	0.0294943	0.00687286	0.00346385	0.00311681	0.00493996	17.0666	0.248035	9.50153	0.330561	0.252615
BC4_48hpi_I_bio1	BC4	48hpi	I	bio1	2021	53.0654	5.00676	0.293968	0.544629	0.506127	2.30168	43.3455	4.30559	58.8475	22.3584	131.53	0.07007	0.334759	0.704595	1.09249	36.3348	0.409858	1.00676	61.0342	4.79045	98.3181	0.0462998	13.5417	6.00924	4.95145	54.7887	0.703207	0.00203139	1.11618	0.00577492	0.177472	0.0596498	0.592825	0.423347	0.0275433	0.00707856	0.00378147	0.00289674	0.00535365	17.5105	0.215978	9.86013	0.305072	0.285083
BC4_48hpi_I_bio2	BC4	48hpi	I	bio2	2021	29.8115	1.63864	0.108032	0.149767	0.366776	1.34283	25.307	2.59558	21.3435	7.3367	44.5484	0.0125919	0.0590969	0.5314	0.626854	16.2128	0.159656	0.390277	23.5125	1.91127	38.7804	0.0239321	6.54205	3.039	2.40886	26.744	0.550082	0.00178194	0.850918	0.00262453	0.135467	0.0185382	0.494749	0.492715	0.0191057	0.0049165	0.00308535	0.00262642	0.00299219	16.0562	0.207296	9.15635	0.280454	0.223579
BC4_48hpi_I_bio3	BC4	48hpi	I	bio3	2021	53.9943	3.94865	0.215063	0.331639	0.558062	2.65856	49.921	3.65433	40.426	21.9092	122.847	0.0344782	0.165193	0.978367	1.54807	39.9056	0.411692	0.910575	52.8641	4.9399	89.0902	0.121553	10.0873	6.18941	5.76375	57.6623	0.631543	0.00216203	1.17035	0.00354377	0.136217	0.0404589	0.471547	0.543809	0.0205766	0.00494663	0.00266812	0.00306317	0.00414108	20.7114	0.257156	12.2311	0.3593	0.243651
BC4_NI_0hpi	BC4	0hpi	NI		2021	40.6455	2.4416	0.156784	0.182582	0.703601	3.33367	43.5476	2.61192	35.396	11.7841	59.3792	0.0894954	0.30003	0.822801	0.777195	15.3448	0.204726	0.596535	27.2827	3.02448	60.2383	0.0411187	8.42785	4.30372	3.83888	36.1729	0.4877	0.00243478	1.14619	0.00420222	0.211661	0.0713216	0.64446	0.411951	0.0222942	0.00647126	0.0045785	0.00499562	0.00411179	33.2329	0.352968	18.1294	0.524541	0.472367
BC4_24hpi_NI_bio1	BC4	24hpi	NI	bio1	2021	42.0628	3.49692	0.267201	0.245714	0.46403	4.1276	39.3033	3.62118	38.399	27.5644	90.0744	0.0326044	0.168173	0.710048	1.7753	22.2281	0.299442	1.25833	30.9154	5.09813	64.466	0.0540589	8.52908	4.18988	5.30862	39.4292	0.555715	0.00304344	1.23173	0.00602439	0.202703	0.0893542	0.509841	0.432374	0.026587	0.00778441	0.00351754	0.00336735	0.0058538	14.0233	0.174694	7.80128	0.24564	0.206863
BC4_24hpi_NI_bio2	BC4	24hpi	NI	bio2	2021	31.286	1.74016	0.111304	0.145689	0.39834	2.85384	39.4157	2.58188	27.1314	14.7954	60.645	0.0271679	0.237024	0.579347	0.860125	14.9122	0.184662	0.470668	24.28	3.55424	54.21	0.110919	6.87276	3.19416	3.28962	31.7551	0.477841	0.00141859	0.802328	0.00157946	0.127602	0.0302858	0.250973	0.273414	0.0164339	0.00330624	0.00172281	0.00299128	0.0032024	28.1401	0.337946	15.5682	0.477947	0.340576
BC4_24hpi_NI_bio3	BC4	24hpi	NI	bio3	2021	29.5175	2.56938	0.156109	0.179738	0.501689	2.98647	38.9486	2.79853	43.8204	19.0468	108.291	0.0230501	0.104426	1.15834	1.56428	31.5033	0.396807	0.896767	31.6634	4.89367	73.7523	0.0849963	10.4577	5.93551	4.31775	43.2516	0.750521	0.00565974	1.32014	0.00635463	0.233722	0.101577	0.503761	0.338751	0.0269207	0.00980249	0.00354852	0.00295332	0.00590925	13.6955	0.188842	7.75654	0.266191	0.263528
BC4_48hpi_NI_bio1	BC4	48hpi	NI	bio1	2021	28.943	2.13549	0.0975696	0.0682624	0.563772	5.01873	37.6047	3.71367	12.4875	7.65875	33.3592	0.112482	0.325519	0.428471	1.00701	10.8178	0.180221	0.726194	12.6817	2.52875	46.34	0.0192124	9.4834	2.91376	3.9259	26.2398	0.789172	0.00486168	1.27123	0.00328327	0.283092	0.152549	0.368172	0.153728	0.0318979	0.0047201	0.0026865	0.00171515	0.00821102	35.9595	0.410929	18.9582	0.612268	0.607887
BC4_48hpi_NI_bio2	BC4	48hpi	NI	bio2	2021	43.79	2.142	0.132948	0.235965	0.38371	2.42645	42.6548	3.63773	23.5199	10.4579	70.3766	0.0317154	0.190444	0.450789	0.683871	15.8672	0.197419	0.500073	30.0616	2.81305	62.2358	0.121558	9.10267	3.63965	3.15085	37.6524	0.683586	0.00188489	1.24146	0.00272223	0.211675	0.0625838	0.542195	0.406845	0.0231299	0.00686054	0.00365915	0.00461244	0.00541202	25.2337	0.294904	13.5831	0.434199	0.385884
BC4_48hpi_NI_bio3	BC4	48hpi	NI	bio3	2021	45.2233	2.26558	0.142835	0.197418	0.787446	3.13169	40.3048	5.41428	37.0338	9.2255	50.2283	0.0901978	0.25976	1.31917	0.700219	14.6085	0.232289	0.570399	31.448	2.40866	60.2795	0.0452124	8.23582	4.82745	3.56107	40.548	0.47732	0.00176081	1.16184	0.00196931	0.186427	0.0573142	0.569477	0.348537	0.0227702	0.0059757	0.00438924	0.00660369	0.00414996	34.4477	0.357862	19.8267	0.547595	0.462039
F26P92_I_0hpi	F26P92	0hpi	I		2021	49.2277	2.56973	0.272427	0.234321	0.482688	5.99058	36.7344	8.56625	21.9743	5.70096	22.5446	0.182586	0.680381	0.476012	0.726961	11.2889	0.158545	1.00489	22.934	2.07271	38.4642	0.079775	11.2602	2.13302	3.05415	28.1007	0.656545	0.00360099	1.49994	0.00552577	0.325719	0.100598	0.842223	0.528195	0.0288206	0.00966787	0.00675472	0.00547696	0.00637229	16.978	0.205126	10.5746	0.286776	0.233383
F26P92_24hpi_I_bio1	F26P92	24hpi	I	bio1	2021	36.3663	1.77118	0.141306	0.103173	0.698927	4.31201	35.3447	8.86338	10.7901	1.84979	9.89845	0.389661	0.335788	0.573603	0.473894	6.73448	0.113591	0.647291	10.142	1.19878	38.6826	0.0225879	6.63276	1.58629	1.89054	18.6106	0.341251	0.00407101	1.50812	0.00633976	0.367447	0.242835	1.0281	0.45798	0.0338208	0.0134582	0.00897665	0.00580162	0.0056916	11.2112	0.122548	6.51184	0.194592	0.210709
F26P92_24hpi_I_bio2	F26P92	24hpi	I	bio2	2021	42.7117	1.52073	0.188041	0.103678	0.461806	4.94399	37.7555	6.52538	22.3608	7.51898	34.2427	0.0543371	0.196768	0.372655	0.547249	8.89533	0.105118	0.546799	9.40043	2.08757	44.0153	0.0367084	9.46895	1.63122	2.43287	17.5742	0.614134	0.00318687	1.46131	0.00613371	0.307631	0.138028	0.92751	0.482083	0.0284264	0.00929618	0.00622085	0.00496987	0.00510224	21.8548	0.250777	12.3908	0.368901	0.264408
F26P92_24hpi_I_bio3	F26P92	24hpi	I	bio3	2021	68.6808	1.424	0.155687	0.137924	0.401577	3.24899	45.0219	6.27178	17.235	12.7143	44.8839	0.0279398	0.29469	0.320536	0.639147	10.0587	0.0875957	0.471662	11.1852	2.65341	42.7778	0.0572831	9.03507	1.45333	2.46145	22.2879	0.87199	0.00274698	1.47951	0.00646674	0.282768	0.0801592	0.488002	0.502664	0.0289374	0.00542129	0.00284338	0.00422442	0.00542962	36.5392	0.497776	19.9726	0.659077	0.336844
F26P92_48hpi_I_bio1	F26P92	48hpi	I	bio1	2021	42.0288	1.90833	0.164371	0.097147	0.836915	6.74148	39.0086	7.87286	21.846	8.36207	26.4769	0.173442	0.516315	0.661171	1.16791	13.2106	0.200511	0.962996	14.3783	2.57731	41.499	0.0146907	7.61159	2.74046	3.10282	18.2218	0.540375	0.00238769	1.13075	0.00595962	0.290343	0.154915	0.670423	0.518489	0.0298237	0.0051502	0.00479155	0.00511088	0.00586432	32.5068	0.403457	18.6547	0.587146	0.429665
F26P92_48hpi_I_bio2	F26P92	48hpi	I	bio2	2021	73.5902	3.58885	0.360093	0.255911	0.920203	9.30666	44.3717	13.126	34.5858	9.19505	29.1472	0.190622	0.504257	1.3229	1.59982	18.672	0.349974	1.52523	27.9877	2.98405	46.243	0.0460695	11.6495	3.00265	3.5972	25.0815	0.682871	0.00269997	1.32115	0.00581504	0.29287	0.130615	0.772088	0.550051	0.0376485	0.00720651	0.0052281	0.00631812	0.00573886	31.9269	0.366137	18.951	0.518073	0.379899
F26P92_48hpi_I_bio3	F26P92	48hpi	I	bio3	2021	174.836	8.18974	0.716558	0.334129	1.89272	34.2409	186.696	17.4399	130.992	82.6824	211.482	0.381306	1.20685	1.39023	4.76961	46.6053	0.517285	3.02398	34.136	13.9976	182.623	0.0645736	23.6651	6.97255	15.077	64.2737	1.10075	0.00287789	1.638	0.00584441	0.318327	0.0848959	0.898214	0.704003	0.0276964	0.00814172	0.00572156	0.00726235	0.00350476	22.8576	0.279078	12.822	0.396173	0.27617
F26P92_NI_0hpi	F26P92	0hpi	NI		2021	39.3861	0.993686	0.0976563	0.0781385	0.407957	2.31941	23.8627	4.68345	11.9772	6.42841	19.7969	0.00510828	0.0302881	0.231715	0.533038	7.26604	0.0773862	0.357824	6.34786	1.52055	22.2764	0.0168766	7.39368	0.850903	1.54048	10.9038	0.885852	0.00337544	1.11695	0.00408184	0.185142	0.0370032	0.499111	0.540665	0.019927	0.00430852	0.00255863	0.00229389	0.00574388	25.5443	0.378499	14.0418	0.565756	0.350563
F26P92_24hpi_NI_bio1	F26P92	24hpi	NI	bio1	2021	81.5421	4.72899	0.497792	0.343953	1.01934	10.9442	71.3571	11.1164	34.1616	11.7913	54.1681	0.295389	0.571026	1.07344	1.63516	26.6162	0.319951	1.70085	33.7303	3.69993	86.0532	0.0555688	15.6215	3.75119	6.01242	44.7558	0.884911	0.00366937	1.32065	0.00715785	0.295857	0.0793491	0.848541	0.565158	0.0220818	0.00617762	0.00574949	0.00447961	0.00382186	17.9923	0.220507	11.1505	0.326572	0.284452
F26P92_24hpi_NI_bio2	F26P92	24hpi	NI	bio2	2021	118.455	9.5067	0.59659	0.510763	1.12829	19.0914	144.31	14.79	59.8542	63.2042	257.703	0.956885	2.26586	1.23323	2.54652	60.7307	0.587217	1.77123	55.2104	8.25179	250.092	0.0757106	19.8332	6.57632	15.2351	91.1323	0.755503	0.00229526	1.00211	0.00374435	0.181178	0.0534364	0.605614	0.422753	0.0151449	0.00500459	0.00474622	0.00298291	0.00240336	25.4533	0.255348	13.8621	0.379157	0.247417
F26P92_24hpi_NI_bio3	F26P92	24hpi	NI	bio3	2021	86.1893	5.47671	0.471195	0.466264	1.23515	15.8669	121.51	13.0196	49.2878	24.2093	86.8105	0.892032	2.71514	1.20816	2.19725	32.8296	0.469612	2.11191	57.9433	7.36649	132.294	0.0506549	20.1644	5.85998	11.0378	77.9854	0.910162	0.00296114	0.926407	0.00390786	0.23611	0.0657866	0.647626	0.4509	0.0185212	0.00483073	0.00513118	0.00296295	0.00332795	31.2637	0.352201	17.7589	0.520648	0.409613
F26P92_48hpi_NI_bio1	F26P92	48hpi	NI	bio1	2021	87.2732	4.01316	0.354008	0.242691	1.35115	9.30846	95.3857	10.0673	53.5081	24.6055	89.8118	0.264736	0.971304	1.42923	2.06468	25.5049	0.309538	1.26536	29.7257	6.12869	112.816	0.037132	12.9278	4.89117	6.7232	44.404	0.611656	0.00266285	1.26071	0.00810843	0.252484	0.11548	0.872586	0.691339	0.0187912	0.00618667	0.00594795	0.00645652	0.0021191	40.5192	0.464061	24.2121	0.688441	0.524981
F26P92_48hpi_NI_bio2	F26P92	48hpi	NI	bio2	2021	98.4949	6.70053	0.546635	0.492183	1.07282	13.8904	103.187	12.3447	60.237	26.1942	100.258	0.203143	0.513161	1.38553	2.99684	43.7566	0.58513	2.68861	62.9651	7.51818	138.757	0.0560415	15.8144	5.96626	9.80068	66.5517	0.978015	0.00311462	0.992022	0.00626826	0.228177	0.0926389	0.869118	0.456303	0.0188401	0.00501151	0.00530391	0.00374443	0.00385696	25.8199	0.27949	13.7434	0.424752	0.415913
F26P92_48hpi_NI_bio3	F26P92	48hpi	NI	bio3	2021	73.4561	3.09666	0.323808	0.167835	0.633662	8.82524	77.2303	7.1971	40.3963	40.4302	93.3014	0.0611886	0.512421	0.72785	2.55754	19.5857	0.227558	1.48517	19.6088	7.72438	89.3619	0.028029	10.6062	3.05669	6.19227	30.5527	0.824441	0.00298065	1.13491	0.00875442	0.218634	0.0721565	0.64453	0.643276	0.0196193	0.00416139	0.00446662	0.00448416	0.00352661	48.6993	0.633944	28.4147	0.886527	0.509806
Kish_I_0hpi	Kish	0hpi	I		2021	98.1789	3.54626	0.261491	0.412159	0.412339	2.46099	51.1022	4.70932	29.7924	9.28753	72.1371	0.11912	0.618631	0.328983	0.26964	14.4986	0.184248	0.44256	30.1894	1.83559	60.8084	0.142675	14.4162	2.02726	2.00945	45.2753	0.557842	0.0016316	1.24126	0.00371418	0.232353	0.0460838	0.505837	0.396255	0.0297578	0.00596423	0.00332832	0.00429231	0.00399582	25.0583	0.29673	14.5573	0.4127	0.291346
Kish_24hpi_I_bio1	Kish	24hpi	I	bio1	2021	101.439	4.44341	0.266909	0.402903	0.55705	3.08793	68.0478	4.71203	45.8719	15.9703	112.822	0.107181	0.664945	0.463753	0.524896	26.644	0.269704	0.554813	36.5126	2.40957	84.6383	0.080339	15.8502	3.05339	3.00445	54.969	0.67332	0.00190403	1.17476	0.00376566	0.253953	0.0437005	0.336389	0.334088	0.030167	0.00573179	0.00259907	0.00392946	0.00454113	23.4841	0.291769	13.3689	0.40252	0.19385
Kish_24hpi_I_bio2	Kish	24hpi	I	bio2	2021	56.7406	2.66728	0.216901	0.269316	0.409979	3.08914	32.0301	5.09541	22.7142	3.79553	28.0383	0.105023	0.32974	0.369525	0.50611	12.5123	0.167182	0.519379	19.6773	1.16516	38.3981	0.0324703	8.22378	1.59619	1.76604	22.7572	0.371028	0.00134518	0.708066	0.00231844	0.173315	0.0259233	0.453418	0.234026	0.024426	0.00455258	0.00366223	0.00287076	0.00542439	25.1216	0.293578	13.9904	0.438687	0.395522
Kish_24hpi_I_bio3	Kish	24hpi	I	bio3	2021	46.8395	2.12058	0.166387	0.256369	0.395662	2.32285	37.4507	5.17762	17.8797	2.21904	23.1166	0.079282	0.19978	0.427686	0.346537	9.65488	0.114834	0.415076	21.4331	1.18202	50.1618	0.0808618	10.7567	1.67382	1.75137	33.8814	0.471332	0.00581975	1.8656	0.00378747	0.381018	0.0856546	0.875134	0.361253	0.0352958	0.00842954	0.00802623	0.0051163	0.0112151	23.2897	0.260981	12.286	0.393643	0.465576
Kish_48hpi_I_bio1	Kish	48hpi	I	bio1	2021	58.9383	2.4458	0.194455	0.217944	0.347146	1.55567	35.3465	3.71782	19.3934	6.48707	29.9061	0.0286248	0.273296	0.26923	0.371042	13.6401	0.186694	0.39641	18.3015	1.30844	33.4572	0.0315936	8.28063	1.31041	1.16872	21.5435	0.540479	0.00227269	1.23991	0.00562261	0.284729	0.0463375	0.441797	0.437131	0.0367804	0.00411713	0.00221293	0.00442579	0.00535276	30.869	0.428317	17.9952	0.579403	0.278675
Kish_48hpi_I_bio2	Kish	48hpi	I	bio2	2021	45.8198	1.9175	0.150485	0.219786	0.506627	2.78978	34.6635	5.14194	15.9173	2.11062	18.9221	0.101969	0.361424	0.519243	0.357425	8.51624	0.111238	0.387866	22.793	1.0663	38.9916	0.0853894	10.2569	1.61233	2.02286	29.3065	0.450774	0.00198863	1.11911	0.00227683	0.257335	0.0502387	0.619028	0.378281	0.0316317	0.00787791	0.00643574	0.00586936	0.00655551	31.2841	0.34684	17.0787	0.505003	0.515717
Kish_48hpi_I_bio3	Kish	48hpi	I	bio3	2021	84.6652	3.00089	0.21405	0.396013	0.308928	1.42493	42.4709	4.82348	27.3984	7.09677	56.9183	0.0440575	0.276396	0.337044	0.326041	18.5452	0.185708	0.42758	29.5382	1.49887	58.3405	0.0575378	9.50233	1.80611	1.50228	33.7204	0.466142	0.00165821	0.947321	0.0029027	0.154175	0.026031	0.510595	0.339769	0.0191987	0.00342758	0.00254062	0.00330688	0.00336016	28.3867	0.358313	15.4088	0.513071	0.379765
Kish_NI_0hpi	Kish	0hpi	NI		2021	67.7999	4.29988	0.384466	0.696714	0.459044	4.29822	51.2716	7.63404	23.1515	4.82914	33.5301	0.661974	1.80443	0.47997	0.588705	18.5821	0.460165	0.969708	43.3195	1.90042	77.2236	0.0482806	12.8144	2.32448	3.00321	45.1467	0.502346	0.00266567	1.20652	0.00443979	0.297719	0.0595755	0.832532	0.426988	0.0421377	0.00628619	0.00739742	0.00850106	0.00845169	36.1981	0.412995	20.7797	0.633744	0.657648
Kish_24hpi_NI_bio1	Kish	24hpi	NI	bio1	2021	46.2041	2.28343	0.213226	0.326594	0.557056	2.33518	29.227	6.4816	14.9232	1.86924	13.8134	0.281481	0.555086	0.537604	0.412421	8.75075	0.175583	0.430182	20.9643	0.903714	35.6612	0.0216159	9.63063	1.47886	1.234	22.0111	0.397028	0.00217	0.965736	0.00500039	0.242503	0.0738113	0.759621	0.360931	0.0366167	0.00611713	0.00530833	0.00589163	0.00524516	25.4866	0.293104	14.596	0.457308	0.502568
Kish_24hpi_NI_bio2	Kish	24hpi	NI	bio2	2021	49.9895	2.14304	0.136669	0.227227	0.499709	2.38813	35.4348	7.68132	17.8088	1.83297	18.2884	0.194747	0.34411	0.498536	0.377413	8.84885	0.143495	0.339325	18.8593	0.88025	41.6765	0.0449599	10.5219	1.68884	1.41138	27.2915	0.365195	0.002488	1.24045	0.00237006	0.27646	0.0627786	0.5702	0.22376	0.0373847	0.0054652	0.00448374	0.00469324	0.00673852	15.3854	0.17733	8.58938	0.252343	0.310936
Kish_24hpi_NI_bio3	Kish	24hpi	NI	bio3	2021	71.7134	2.56852	0.185583	0.198837	0.41217	2.24642	39.2507	4.50106	28.1703	10.328	51.6654	0.0333203	0.149603	0.310634	0.456603	16.0002	0.139353	0.410873	19.2607	1.82068	43.0269	0.0338218	11.2013	1.80364	2.10628	32.5797	0.57304	0.00256338	1.16897	0.00354999	0.198391	0.0306217	0.584071	0.471167	0.0268352	0.00541182	0.00321826	0.00307073	0.00466751	33.7832	0.430725	19.1737	0.618555	0.463027
Kish_48hpi_NI_bio1	Kish	48hpi	NI	bio1	2021	63.6034	2.66728	0.180973	0.232718	0.301239	1.31535	30.7753	4.25267	20.7861	5.15469	41.6895	0.0584024	0.333319	0.284997	0.30191	14.8962	0.174421	0.327763	19.7585	1.12653	44.0018	0.0384211	7.05848	1.41326	1.05707	24.2459	0.375364	0.00175057	0.986897	0.0055577	0.172471	0.0451848	0.546823	0.348239	0.0275984	0.00450513	0.0031511	0.00501796	0.00374495	23.747	0.305773	14.0501	0.437477	0.322928
Kish_48hpi_NI_bio2	Kish	48hpi	NI	bio2	2021	89.9447	3.52171	0.258574	0.342075	0.390208	1.61208	39.6558	5.17785	21.0987	5.25596	45.2522	0.0470965	0.270898	0.311235	0.38382	15.94	0.186422	0.412957	24.4188	1.34493	47.4183	0.0401927	9.72616	1.68995	1.34293	29.8318	0.407609	0.00247442	1.44969	0.00304381	0.227658	0.0336259	0.40338	0.277144	0.0282044	0.00388898	0.00209568	0.00308674	0.00460484	45.0667	0.514121	24.5977	0.736975	0.530135
Kish_48hpi_NI_bio3	Kish	48hpi	NI	bio3	2021	34.0719	1.60782	0.130542	0.126976	0.364636	2.28864	34.1128	5.0148	18.7151	5.13581	38.1712	0.0616892	0.19137	0.243838	0.380021	12.8123	0.107289	0.335394	11.8772	1.44334	38.9148	0.0492405	11.5571	1.34996	1.79335	23.5175	0.637781	0.00158581	0.905688	0.00409992	0.192979	0.0561763	0.418705	0.263494	0.039021	0.00420648	0.00289706	0.00242465	0.00902593	15.0204	0.173638	8.19647	0.252428	0.242396
Terold_I_0hpi	Terold	0hpi	I		2021	45.248	2.28193	0.146399	0.118232	0.383211	1.60124	28.3387	4.26193	13.4372	5.95292	47.0729	0.0452316	0.132049	0.34584	0.378017	13.158	0.128269	0.33365	11.1946	1.40515	38.4984	0.0328042	6.31226	1.59431	1.78546	28.3221	0.451436	0.00295406	1.04178	0.00467425	0.212665	0.138796	0.459886	0.278743	0.0313274	0.00772938	0.00536024	0.00419837	0.00656416	10.7755	0.124824	6.13704	0.180871	0.160559
Terold_24hpi_I_bio1	Terold	24hpi	I	bio1	2021	39.7519	1.96092	0.131469	0.133027	0.275115	1.19534	38.0687	2.82136	13.0148	12.1853	85.3105	0.0193522	0.105707	0.320333	0.447191	13.7167	0.123048	0.302456	16.3173	2.73041	62.6177	0.0696533	8.02068	1.9318	2.31972	40.255	0.646445	0.00330387	1.36104	0.0107198	0.27298	0.132646	0.548732	0.634739	0.0365448	0.00641609	0.0043357	0.00471948	0.00871759	27.6001	0.346418	15.5121	0.482009	0.322683
Terold_24hpi_I_bio2	Terold	24hpi	I	bio2	2021	33.8163	1.5478	0.103493	0.0983153	0.29926	1.49738	40.7924	2.45618	11.0118	15.4421	84.8058	0.020879	0.323159	0.254945	0.606473	20.3289	0.131034	0.35002	10.7976	2.85877	55.9277	0.0344834	7.06011	1.50851	2.14487	28.1473	0.767804	0.00603981	1.0317	0.00610758	0.218873	0.104964	0.311493	0.498746	0.034394	0.00400179	0.00554759	0.00401679	0.00508781	28.8509	0.365854	15.8882	0.503418	0.232982
Terold_24hpi_I_bio3	Terold	24hpi	I	bio3	2021	23.7571	1.14473	0.0754767	0.0717457	0.479321	2.08902	38.1129	2.77884	13.4203	12.353	56.7836	0.00916398	0.068214	0.412983	0.693387	13.4474	0.11535	0.301396	9.43219	2.7484	43.2218	0.0570472	8.67919	1.84423	2.45987	29.0277	0.749522	0.00765868	1.29815	0.00980188	0.40852	0.191959	0.85041	0.575385	0.0579705	0.00628719	0.0109564	0.0067632	0.0115915	28.0831	0.331235	17.2312	0.517597	0.27831
Terold_48hpi_I_bio1	Terold	48hpi	I	bio1	2021	48.1755	2.66218	0.215618	0.154609	0.571724	3.14256	39.9605	6.26399	23.3439	8.91229	52.6093	0.0686117	0.161874	0.473084	0.654751	12.0496	0.136447	0.55675	12.4586	2.16842	54.6494	0.0488436	10.1302	2.46752	2.67713	31.9215	0.758597	0.00721596	1.11232	0.00821708	0.181863	0.20013	0.670087	0.32176	0.0295357	0.00798305	0.00468141	0.00427404	0.00723463	15.3367	0.177985	8.04924	0.252014	0.280738
Terold_48hpi_I_bio2	Terold	48hpi	I	bio2	2021	47.094	2.59972	0.184938	0.113303	0.411402	2.88997	46.0704	5.90172	18.3191	13.7681	65.2339	0.0427084	0.165046	0.324075	0.667848	12.4831	0.16701	0.511499	9.61721	2.62307	54.8723	0.0255061	9.07243	2.14947	2.69741	28.1263	0.727697	0.00575874	1.12299	0.00958229	0.200803	0.193924	0.588359	0.397509	0.0308248	0.0066656	0.00425575	0.00356281	0.00745238	26.2143	0.286443	14.2093	0.401686	0.3159
Terold_48hpi_I_bio3	Terold	48hpi	I	bio3	2021	40.2339	2.11463	0.142788	0.125989	0.311311	1.52906	26.792	4.1814	10.3831	7.51835	33.7843	0.0228527	0.133841	0.207065	0.396087	10.8766	0.13296	0.360082	9.30388	1.41121	32.5641	0.0206909	7.0881	1.3372	1.51196	20.4904	0.644615	0.00410022	0.942659	0.00765125	0.210755	0.206652	0.363142	0.301928	0.0463187	0.00545937	0.00287174	0.00341044	0.0106593	22.3384	0.273585	12.6212	0.389873	0.252916
Terold_NI_0hpi	Terold	0hpi	NI		2021	29.7944	0.923922	0.0665903	0.0737106	0.219109	0.572451	16.8795	2.17578	7.61443	4.79072	35.8508	0.00750466	0.0607057	0.215161	0.272038	8.75678	0.0594004	0.169398	8.48725	1.21869	27.3196	0.0542836	4.43316	0.772508	0.806761	15.4767	0.413274	0.00233682	0.905173	0.00453494	0.151106	0.0769762	0.374681	0.287541	0.039254	0.00653426	0.00560421	0.00334273	0.00534552	12.4507	0.183874	6.9974	0.25318	0.210439
Terold_24hpi_NI_bio1	Terold	24hpi	NI	bio1	2021	119.31	8.42694	0.311781	0.334641	0.746966	4.1107	90.9909	8.93423	44.7632	46.1739	320.679	0.334781	1.14473	0.668845	0.915942	46.154	0.455355	0.591811	30.7241	4.10215	174.302	0.052567	12.609	3.93356	6.37805	63.5089	0.480929	0.00375398	1.07908	0.00475238	0.175824	0.104715	0.464957	0.347219	0.0295187	0.00552245	0.00380454	0.00354755	0.00416783	23.2229	0.240884	12.1229	0.363979	0.264602
Terold_24hpi_NI_bio2	Terold	24hpi	NI	bio2	2021	49.8407	2.84881	0.164694	0.167367	0.484852	3.29035	46.4118	5.82078	24.1456	11.1169	62.1602	0.202593	0.439665	0.414837	0.484316	14.0023	0.146395	0.461796	17.9363	2.62506	59.7204	0.0550644	8.97813	2.25291	2.95977	40.2607	0.57047	0.00414937	1.22993	0.00748957	0.244776	0.131238	0.70827	0.562454	0.0370478	0.00524279	0.0054268	0.00465932	0.00600326	30.7593	0.310264	16.1077	0.472446	0.397477
Terold_24hpi_NI_bio3	Terold	24hpi	NI	bio3	2021	46.2273	2.27974	0.156171	0.137952	0.48333	1.69381	49.793	4.05702	16.4736	12.1372	84.3958	0.021107	0.139664	0.363347	0.587829	18.6991	0.163623	0.413854	14.1261	2.68657	63.7764	0.0210687	9.09607	2.15335	2.32383	36.2803	0.700766	0.00935191	1.22183	0.00977023	0.2714	0.255708	0.627876	0.482883	0.0334788	0.00630662	0.00359614	0.00378276	0.00678393	22.2582	0.310171	12.8102	0.412958	0.372893
Terold_48hpi_NI_bio1	Terold	48hpi	NI	bio1	2021	44.0252	1.78309	0.114364	0.121117	0.358674	1.25124	52.967	3.21328	13.5778	13.4424	122.516	0.0250609	0.151381	0.368695	0.514654	19.4294	0.151022	0.295349	14.5668	3.04501	77.2807	0.104632	9.65892	2.106	2.16318	37.8156	0.807745	0.0047061	1.17903	0.00736663	0.253574	0.259992	0.444029	0.362926	0.0408935	0.00823068	0.00528939	0.00409535	0.0059055	22.3507	0.286345	11.9249	0.393356	0.321073
Terold_48hpi_NI_bio2	Terold	48hpi	NI	bio2	2021	28.2929	1.10527	0.0698338	0.0579398	0.225936	0.71307	24.1015	2.27757	6.71206	8.61171	63.4578	0.0130364	0.110679	0.19781	0.354397	10.8306	0.0806341	0.205652	6.18637	1.77032	39.3265	0.025581	4.6211	0.813908	0.852845	14.0189	0.478997	0.0050663	0.847123	0.00816797	0.273747	0.0975529	0.480575	0.356997	0.0508874	0.00460126	0.0106107	0.00402573	0.00534886	37.2004	0.460071	19.584	0.618859	0.387488
Terold_48hpi_NI_bio3	Terold	48hpi	NI	bio3	2021	31.2425	1.44733	0.102651	0.082734	0.424721	1.84186	34.5846	2.69463	13.8754	10.5794	62.8029	0.0281283	0.122749	0.546556	0.618866	13.2531	0.129605	0.33235	9.97297	2.52246	48.705	0.0495713	9.10422	1.42993	1.72079	28.1322	0.76205	0.011699	1.26826	0.00785172	0.416618	0.0970877	0.962653	0.441621	0.0845613	0.00818038	0.0174458	0.00822017	0.0114226	35.6342	0.394467	20.3113	0.58957	0.463553
[truncated: 227 more columns]
